# Supplementary material for: Comprehensive characterization of extracellular matrix-related genes in PAAD identified a novel prognostic panel related to clinical outcomes and immune microenvironment: A silico analysis with in vivo and vitro validation
Source: Front Immunol. 2022 Oct 13;13:985911. doi: 10.3389/fimmu.2022.985911 (PMC9606578; doi:10.3389/fimmu.2022.985911)
Supplement: Supplementary file 1 [file Table_1.xlsx]

## Sheet: CO
Samples	CO CT mean	GAPDH CT mean	▲CT	▲▲CT	▲▲CT	2-▲▲CT
Calibrator	32.8	11.77	21.03	0	0	1
H6C7-1	32.8	11.77	21.03	0	0	1
H6C7-2	33.43	12.21	21.22	0.19	0.19	0.876606
H6C7-3	32.6	12	20.6	-0.43	-0.43	1.34723
BxPC3-1	30.84	12.45	18.39	-2.64	-2.64	6.23332
BxPC3-2	30.91	12.34	18.57	-2.46	-2.46	5.50217
BxPC3-3	30.56	12.18	18.38	-2.65	-2.65	6.27667
CFP-1	32.5	11.95	20.55	-0.48	-0.48	1.39474
CFP-2	32.55	12.22	20.33	-0.7	-0.7	1.6245
CFP-3	31.54	12.06	19.48	-1.55	-1.55	2.92817
PANC1-1	20.67	12.26	8.41	-12.62	-12.62	6295.04
PANC1-2	20.82	12.32	8.5	-12.53	-12.53	5914.33
PANC1-3	20.78	12.51	8.27	-12.76	-12.76	6936.54

## Sheet: LA2
Samples	LA2 CT mean	GAPDH CT mean	▲CT	▲▲CT	▲▲CT	2-▲▲CT
Calibrator	19.18	11.77	4.03	0	0	1
H6C7-1	16.31	12.28	4.03	0	0	1
H6C7-2	16.39	12.21	4.18	0.15	0.15	0.90125
H6C7-3	16.02	12	4.02	-0.01	-0.01	1.00696
BxPC3-1	16.81	12.45	4.36	0.33	0.33	0.795536
BxPC3-2	16.74	12.34	4.4	0.37	0.37	0.773782
BxPC3-3	16.22	12.18	4.04	0.01	0.01	0.993092
CFP-1	14.29	11.95	2.34	-1.69	-1.69	3.22657
CFP-2	14.62	12.22	2.4	-1.63	-1.63	3.09513
CFP-3	14.47	12.06	2.41	-1.62	-1.62	3.07375
PANC1-1	16.2	12.26	3.94	-0.09	-0.09	1.06437
PANC1-2	16.77	12.32	4.45	0.42	0.42	0.747425
PANC1-3	16.31	12.51	3.8	-0.23	-0.23	1.17283

## Sheet: LA3
Samples	LA3 CT mean	GAPDH CT mean	▲CT	▲▲CT	▲▲CT	2-▲▲CT
Calibrator	21.52	11.77	9.75	0	0	1
H6C7-1	21.52	11.77	9.75	0	0	1
H6C7-2	22.4	12.21	10.19	0.44	0.44	0.737135
H6C7-3	22.39	12	10.39	0.64	0.64	0.641713
BxPC3-1	17.43	12.45	4.98	-4.77	-4.77	27.2843
BxPC3-2	17.42	12.34	5.08	-4.67	-4.67	25.4572
BxPC3-3	17.11	12.18	4.93	-4.82	-4.82	28.2465
CFP-1	15.72	11.95	3.77	-5.98	-5.98	63.1189
CFP-2	15.84	12.22	3.62	-6.13	-6.13	70.0348
CFP-3	16.12	12.06	4.06	-5.69	-5.69	51.6251
PANC1-1	23.41	12.26	11.15	1.4	1.4	0.378929
PANC1-2	23.87	12.32	11.55	1.8	1.8	0.287175
PANC1-3	23.67	12.51	11.16	1.41	1.41	0.376312

## Sheet: LB3
Samples	LB3 CT mean	GAPDH CT mean	▲CT	▲▲CT	▲▲CT	2-▲▲CT
Calibrator	23.5	11.77	11.73	0	0	1
H6C7-1	23.5	11.77	11.73	0	0	1
H6C7-2	23.57	12.21	11.36	-0.37	-0.37	1.29235
H6C7-3	23.46	12	11.46	-0.27	-0.27	1.20581
BxPC3-1	20.665	12.45	8.215	-3.515	-3.515	11.432
BxPC3-2	21.1	12.34	8.76	-2.97	-2.97	7.83536
BxPC3-3	21	12.18	8.82	-2.91	-2.91	7.51618
CFP-1	20.07	11.95	8.12	-3.61	-3.61	12.2101
CFP-2	20.09	12.22	7.87	-3.86	-3.86	14.5203
CFP-3	20.13	12.06	8.07	-3.66	-3.66	12.6407
PANC1-1	25.93	12.26	13.67	1.94	1.94	0.260616
PANC1-2	27.59	12.32	15.27	3.54	3.54	0.0859714
PANC1-3	26.52	12.51	14.01	2.28	2.28	0.205898

## Sheet: I2
Samples	I2 CT mean	GAPDH CT mean	▲CT	▲▲CT	▲▲CT	2-▲▲CT
Calibrator	19.04	11.77	7.27	0	0	1
H6C7-1	19.04	11.77	7.27	0	0	1
H6C7-2	19.92	12.21	7.71	0.44	0.44	0.737135
H6C7-3	20.68	12	8.68	1.41	1.41	0.376312
BxPC3-1	16.9	12.45	4.45	-2.82	-2.82	7.06162
BxPC3-2	16.59	12.34	4.25	-3.02	-3.02	8.11168
BxPC3-3	17.34	12.18	5.16	-2.11	-2.11	4.31691
CFP-1	17.47	11.95	5.52	-1.75	-1.75	3.36359
CFP-2	17.96	12.22	5.74	-1.53	-1.53	2.88786
CFP-3	17.84	12.06	5.78	-1.49	-1.49	2.80889
PANC1-1	17.06	12.26	4.8	-2.47	-2.47	5.54044
PANC1-2	17.43	12.32	5.11	-2.16	-2.16	4.46915
PANC1-3	17.08	12.51	4.57	-2.7	-2.7	6.49802

## Sheet: I4
Samples	I4 CT mean	GAPDH CT mean	▲CT	▲▲CT	▲▲CT	2-▲▲CT
Calibrator	20.24	11.77	8.47	0	0	1
H6C7-1	20.24	11.77	8.47	0	0	1
H6C7-2	20.7	12.21	8.49	0.02	0.02	0.986233
H6C7-3	20.32	12	8.32	-0.15	-0.15	1.10957
BxPC3-1	17.125	12.45	4.675	-3.795	-3.795	13.8806
BxPC3-2	17.68	12.34	5.34	-3.13	-3.13	8.75435
BxPC3-3	16.25	12.18	4.07	-4.4	-4.4	21.1121
CFP-1	17.21	11.95	5.26	-3.21	-3.21	9.25351
CFP-2	17.13	12.22	4.91	-3.56	-3.56	11.7942
CFP-3	16.82	12.06	4.76	-3.71	-3.71	13.0864
PANC1-1	19.83	12.26	7.57	-0.9	-0.9	1.86607
PANC1-2	20.44	12.32	8.12	-0.35	-0.35	1.27456
PANC1-3	20.13	12.51	7.62	-0.85	-0.85	1.8025

## Sheet: I6
Samples	I6 CT mean	GAPDH CT mean	▲CT	▲▲CT	▲▲CT	2-▲▲CT
Calibrator	26.64	11.77	14.87	0	0	1
H6C7-1	26.64	11.77	14.87	0	0	1
H6C7-2	27.42	12.21	15.21	0.34	0.34	0.790041
H6C7-3	28.23	12	16.23	1.36	1.36	0.389582
BxPC3-1	18.625	12.45	6.175	-8.695	-8.695	414.434
BxPC3-2	18.39	12.34	6.05	-8.82	-8.82	451.944
BxPC3-3	17.82	12.18	5.64	-9.23	-9.23	600.491
CFP-1	19.46	11.95	7.51	-7.36	-7.36	164.279
CFP-2	19.73	12.22	7.51	-7.36	-7.36	164.279
CFP-3	19.91	12.06	7.85	-7.02	-7.02	129.787
PANC1-1	27.53	12.26	15.27	0.4	0.4	0.757858
PANC1-2	27.73	12.32	15.41	0.54	0.54	0.687771
PANC1-3	27.78	12.51	15.27	0.4	0.4	0.757858
Mia-1	38.15	11.46	26.69
Mia-2	0	11.54	-11.54
Mia-2-Sec			0
Mia-3		11.3
