# Supplementary material for: Comprehensive characterization of extracellular matrix-related genes in PAAD identified a novel prognostic panel related to clinical outcomes and immune microenvironment: A silico analysis with in vivo and vitro validation
Source: Front Immunol. 2022 Oct 13;13:985911. doi: 10.3389/fimmu.2022.985911 (PMC9606578; doi:10.3389/fimmu.2022.985911)
Supplement: Supplementary file 2 [file Table_2.xls]

## Sheet: CO
Sample	CO CT mean	GAPDH CT mean	CT	▲▲CT	2-▲▲CT
L-P	29.9267	15.68	14.2467	-0.00333333	1.00231
L-A	22.39	18.7233	3.66667	-10.5833	1534.27
Y-P	30.4233	19.2167	11.2067	-3.04333	8.24394
Y-A	21.8833	20.1267	1.75667	-12.4933	5765.91
X-P	30.1033	15.6833	14.42	0.17	0.888843
X-A	28.3667	16.29	12.0767	-2.17333	4.51064
B-P	31.3767	18.4233	12.9533	-1.29667	2.45661
B-A	25.38	19.1467	6.23333	-8.01667	258.975
C-P	29.09	20.05	9.04	-5.21	37.014
C-A	29.7767	20.9567	8.82	-5.43	43.1115
LGC-P	23.2233	17.8133	5.41	-8.84	458.253
LGC-A	21.72	17.55	4.17	-10.08	1082.39

## Sheet: LA2
Sample	LA2 CT mean	GAPDH CT mean	▲CT	▲▲CT	▲▲CT	2-▲▲CT
L-P	29.94	15.68	14.26	0	0	1
L-A	23.0667	18.7233	4.34333	-9.91667	-9.91667	966.527
Y-P	27.7183	19.2167	8.50167	-5.75833	-5.75833	54.1291
Y-A	23.0683	20.1267	2.94167	-11.3183	-11.3183	2553.63
X-P	28.3933	15.6833	12.71	-1.55	-1.55	2.92817
X-A	19.0533	16.29	2.76333	-11.4967	-11.4967	2889.63
B-P	31.72	18.4233	13.2967	-0.963333	-0.963333	1.94981
B-A	27.5933	19.1467	8.44667	-5.81333	-5.81333	56.2325
C-A	29.1433	20.05	9.09333	-5.16667	-5.16667	35.9188
C-P	29.4867	20.9567	8.53	-5.73	-5.73	53.0765
LGC-P	24.84	17.8133	7.02667	-7.23333	-7.23333	150.47
LGC-A	21.5633	17.55	4.01333	-10.2467	-10.2467	1214.94

## Sheet: LA3
	LA3 CT mean	GAPDH CT mean	▲CT	▲▲CT	▲▲CT	2-▲▲CT
L-P	29.58	15.68	13.9	0	0	1
L-A	23.4633	18.7233	4.74	-9.16	-9.16	572.051
Y-P	26.3033	19.2167	7.08667	-6.81333	-6.81333	112.465
Y-A	24.2267	20.1267	4.1	-9.8	-9.8	891.444
X-P	28.3367	15.6833	12.6533	-1.24667	-1.24667	2.37293
X-A	19.2567	16.29	2.96667	-10.9333	-10.9333	1955.52
B-P	29.24	18.4233	10.8167	-3.08333	-3.08333	8.4757
B-A	25.4333	19.1467	6.28667	-7.61333	-7.61333	195.813
C-P	27.0367	20.9567	6.08	-7.82	-7.82	225.972
C-A	25.8533	20.05	5.80333	-8.09667	-8.09667	273.741
LGC-P	23.29	17.8133	5.47667	-8.42333	-8.42333	343.302
LGC-A	20.8033	17.55	3.25333	-10.6467	-10.6467	1603.12

## Sheet: LB3
	LB3 CT mean	GAPDH CT mean	▲CT	▲▲CT	2-▲▲CT
L-P	33.5667	15.68	17.8867	-3.33334e-09	1
L-A	27.1533	18.7233	8.43	-9.45667	702.652
Y-P	33.2067	19.2167	13.99	-3.89667	14.8941
Y-A	27.2167	20.1267	7.09	-10.7967	1778.77
X-P	33.2033	15.6833	17.52	-0.366667	1.28937
X-A	24.77	16.29	8.48	-9.40667	678.717
B-P	34.7367	18.4233	16.3133	-1.57333	2.97592
B-A	30.9867	19.1467	11.84	-6.04667	66.104
C-P	33.4267	20.9567	12.47	-5.41667	42.7149
C-A	32.3667	20.05	12.3167	-5.57	47.5048
LGC-P	29.8833	17.8133	12.07	-5.81667	56.3626
LGC-A	26.46	17.55	8.91	-8.97667	503.786

## Sheet: I2
	I2 CT mean	GAPDH CT mean	▲CT	▲▲CT	▲▲CT	2-▲▲CT
L-P	30.0267	15.68	14.3467	6.66667e-05	0	1
L-A	22.2633	18.7233	3.54	-10.8066	-10.8066	1791.06
Y-P	26.93	19.2167	7.71333	-6.63327	-6.63327	99.2687
Y-A	25.5833	20.1267	5.45667	-8.88993	-8.88993	474.391
X-P	28.1733	15.6833	12.49	-1.8566	-1.8566	3.62153
X-A	19.2033	16.29	2.91333	-11.4333	-11.4333	2765.39
B-P	30.3633	18.4233	11.94	-2.4066	-2.4066	5.30223
B-A	25.7467	19.1467	6.6	-7.7466	-7.7466	214.763
C-P	27.8133	20.9567	6.85667	-7.48993	-7.48993	179.761
C-A	27.2833	20.05	7.23333	-7.11327	-7.11327	138.454
LGC-P	23.2033	17.8133	5.39	-8.9566	-8.9566	496.827
LGC-A	21.06	17.55	3.51	-10.8366	-10.8366	1828.7
											I2 CT mean	GAPDH CT mean	▲CT	▲▲CT	▲▲CT	2-▲▲CT
										L-P	30.0267	15.68	14.3467	6.66667e-05	0	1
										L-A	22.2633	18.7233	3.54	-10.8066	-10.8066	1791.06
										Y-P	26.93	19.2167	7.71333	-6.63327	-6.63327	99.2687
										Y-A	25.5833	20.1267	5.45667	-8.88993	-8.88993	474.391
										X-P	28.1733	15.6833	12.49	-1.8566	-1.8566	3.62153
										X-A	19.2033	16.29	2.91333	-11.4333	-11.4333	2765.39
										B-P	30.3633	18.4233	11.94	-2.4066	-2.4066	5.30223
										B-A	25.7467	19.1467	6.6	-7.7466	-7.7466	214.763
										C-P	27.8133	20.9567	6.85667	-7.48993	-7.48993	179.761
										C-A	27.2833	20.05	7.23333	-7.11327	-7.11327	138.454
										LGC-P	23.2033	17.8133	5.39	-8.9566	-8.9566	496.827
										LGC-A	21.06	17.55	3.51	-10.8366	-10.8366	1828.7

## Sheet: I4
Samples	I4 CT mean	GAPDH CT mean	▲CT		I4 CT mean	GAPDH CT mean	▲CT	▲▲CT	▲▲CT	2-▲▲CT
Calibrator				L-P	29.6633	15.68	13.9833	3.33333e-07	3.33333e-07	1
L-A	23.41	18.81	4.6	L-A	23.2633	18.7233	4.54	-9.44333	-9.44333	696.188
L-A	23.2	18.66	4.54	Y-P	27.1967	19.2167	7.98	-6.00333	-6.00333	64.148
L-A	23.18	18.7	4.48	Y-A	23.71	20.1267	3.58333	-10.4	-10.4	1351.18
L-P	29.57	15.72	13.85	X-P	28.6433	15.6833	12.96	-1.02333	-1.02333	2.03261
L-P	29.72	15.67	14.05	X-A	19.6533	16.29	3.36333	-10.62	-10.62	1573.76
L-P	29.7	15.65	14.05	B-P	30.4	18.4233	11.9767	-2.00667	-2.00667	4.01853
Y-A	23.9	20.08	3.82	B-A	26.0467	19.1467	6.9	-7.08333	-7.08333	135.611
Y-A	23.64	20.2	3.44	C-P	27.5267	20.9567	6.57	-7.41333	-7.41333	170.465
Y-A	23.59	20.1	3.49	C-A	26.1267	20.05	6.07667	-7.90667	-7.90667	239.963
Y-P	27.21	19.24	7.97	LGC-P	23.3267	17.8133	5.51333	-8.47	-8.47	354.588
Y-P	27.28	19.22	8.06	LGC-A	22.41	17.55	4.86	-9.12333	-9.12333	557.695
Y-P	27.1	19.19	7.91
X-A	19.95	16.33	3.62
X-A	19.5	16.22	3.28
X-A	19.51	16.32	3.19
X-P	28.69	15.78	12.91
X-P	28.47	15.64	12.83
X-P	28.77	15.63	13.14
B-A	26.42	19.2	7.22
B-A	25.98	19.13	6.85
B-A	25.74	19.11	6.63
B-P	30.57	18.41	12.16
B-P	30.26	18.4	11.86
B-P	30.37	18.46	11.91
C-A	26.13	20.01	6.12
C-A	26.31	20.15	6.16
C-A	25.94	19.99	5.95
C-P	27.57	20.91	6.66
C-P	27.6	21.07	6.53
C-P	27.41	20.89	6.52
LGC-A	22.73	17.67	5.06
LGC-A	22.41	17.5	4.91
LGC-A	22.09	17.48	4.61
LGC-P	23.32	17.79	5.53
LGC-P	23.38	17.81	5.57
LGC-P	23.28	17.84	5.44

## Sheet: I6
	I6 CT mean	GAPDH CT mean	▲CT	▲▲CT	▲▲CT	2-▲▲CT
L-P	30.08	15.68	14.4	0	0	1
L-A	25.08	18.7233	6.35667	-8.04333	-8.04333	263.806
Y-P	27.19	19.2167	7.97333	-6.42667	-6.42667	86.024
Y-A	21.6067	20.1267	1.48	-12.92	-12.92	7750.1
X-P	29.2833	15.6833	13.6	-0.8	-0.8	1.7411
X-A	19.6967	16.29	3.40667	-10.9933	-10.9933	2038.56
B-P	30.5433	18.4233	12.12	-2.28	-2.28	4.85678
B-A	25.6333	19.1467	6.48667	-7.91333	-7.91333	241.074
C-P	26.9133	20.05	6.86333	-7.53667	-7.53667	185.679
C-A	27.7267	20.9567	6.77	-7.63	-7.63	198.088
LGC-P	22.63	17.8133	4.81667	-9.58333	-9.58333	767.133
LGC-A	20.0767	17.55	2.52667	-11.8733	-11.8733	3751.71
