# Supplementary material for: Comprehensive characterization of extracellular matrix-related genes in PAAD identified a novel prognostic panel related to clinical outcomes and immune microenvironment: A silico analysis with in vivo and vitro validation
Source: Front Immunol. 2022 Oct 13;13:985911. doi: 10.3389/fimmu.2022.985911 (PMC9606578; doi:10.3389/fimmu.2022.985911)
Supplement: Supplementary file 5 [file Table_5.xlsx]

## Sheet: PAAD-cliquery
Tumor_Sample_Barcode	adenocarcinoma_invasion	histological_type	histological_type_other	tumor_type	anatomic_neoplasm_subdivision	anatomic_neoplasm_subdivision_other	tissue_prospective_collection_indicator	tissue_retrospective_collection_indicator	gender	days_to_birth	race_list	ethnicity	other_dx	history_of_neoadjuvant_treatment	days_to_initial_pathologic_diagnosis	age_at_initial_pathologic_diagnosis	year_of_initial_pathologic_diagnosis	initial_pathologic_diagnosis_method	init_pathology_dx_method_other	surgery_performed_type	primary_lymph_node_presentation_assessment	lymph_node_examined_count	number_of_lymphnodes_positive_by_he	number_of_lymphnodes_positive_by_ihc	neoplasm_histologic_grade	histologic_grading_tier_category	maximum_tumor_dimension	residual_tumor	vital_status	days_to_last_followup	days_to_death	person_neoplasm_cancer_status	patient_death_reason	source_of_patient_death_reason	tobacco_smoking_history	year_of_tobacco_smoking_onset	stopped_smoking_year	number_pack_years_smoked	alcohol_history_documented	alcoholic_exposure_category	frequency_of_alcohol_consumption	amount_of_alcohol_consumption_per_day	history_of_diabetes	days_to_diabetes_onset	history_of_chronic_pancreatitis	days_to_pancreatitis_onset	family_history_of_cancer	relative_cancer_types	radiation_therapy
TCGA-2J-AAB1	YES	Pancreas-Adenocarcinoma-Other Subtype	invasive adenocarcinoma	Primary	Head of Pancreas		NO	YES	MALE	-23962	WHITE		No	No	0	65	2012	Tumor resection		Whipple	YES	22	7	0	G3	Four Tier	4.5	R0	Dead	NA	66	TUMOR FREE	Pancreatic Cancer	Medical Record	3	1962	1988	25	YES	Weekly Drinker	3	1	NO	NA	NO	NA	NO		NO
TCGA-2J-AAB4	YES	Pancreas-Adenocarcinoma-Other Subtype	invasive, well-differentiated	Primary	Other (please specify)	Body & Tail of Pancreas	NO	YES	MALE	-17794	WHITE		No	No	0	48	2012	Tumor resection		Distal Pancreatectomy	YES	34	0	0	G2	Four Tier	6.8	R0	Alive	729	NA	TUMOR FREE			5	NA	NA	NA	NO		NA	NA	NO	NA	YES	-292			NO
TCGA-2J-AAB6	YES	Pancreas-Adenocarcinoma Ductal Type		Primary	Body of Pancreas		NO	YES	MALE	-27600	WHITE		No	No	0	75	2012	Tumor resection		Distal Pancreatectomy	YES	18	0	0	G2	Four Tier	5	R0	Dead	NA	293	WITH TUMOR	Pancreatic Cancer	Medical Record	NA	NA	NA	NA	NO		NA	NA	NO	NA	NO	NA			NO
TCGA-2J-AAB8	YES	Pancreas-Adenocarcinoma Ductal Type		Primary	Head of Pancreas		NO	YES	MALE	-26028	WHITE		No	No	0	71	2012	Tumor resection		Whipple	YES	27	3	0	G3	Four Tier	3.5	R1	Alive	80	NA	TUMOR FREE			NA	NA	NA	NA	NO		NA	NA	NO	NA	NO	NA
TCGA-2J-AAB9	YES	Pancreas-Adenocarcinoma Ductal Type		Primary	Head of Pancreas		NO	YES	FEMALE	-25920	WHITE		No	No	0	70	2012	Tumor resection		Whipple	YES	37	6	0	G1	Four Tier	4	R0	Dead	NA	627	WITH TUMOR	Pancreatic Cancer	Medical Record	1	NA	NA	NA	YES	Weekly Drinker	3	1	NO	NA	NO	NA	YES	PancreasOther	YES
TCGA-2J-AABA	YES	Pancreas-Adenocarcinoma Ductal Type		Primary	Head of Pancreas		NO	YES	MALE	-20133	WHITE		No	No	0	55	2012	Tumor resection		Whipple	YES	22	2	0	G2	Four Tier	4.3	R1	Dead	NA	607	WITH TUMOR	Pancreatic Cancer	Medical Record	5	NA	NA	51	NO		NA	NA	NO	NA	YES	-18029			NO
TCGA-2J-AABE	YES	Pancreas-Adenocarcinoma Ductal Type		Primary	Body of Pancreas		NO	YES	MALE	-26943	WHITE		No	No	0	73	2012	Tumor resection		Distal Pancreatectomy	YES	24	0	0	G2	Four Tier	5.8	R0	Alive	663	NA	TUMOR FREE			3	1960	1970	2.2	YES	Weekly Drinker	3	1	YES	-9	NO	NA	NO		YES
TCGA-2J-AABF	YES	Pancreas-Adenocarcinoma Ductal Type		Primary	Head of Pancreas		NO	YES	MALE	-26936	WHITE		No	No	0	73	2012	Tumor resection		Whipple	YES	18	4	0	G3	Four Tier	3.2	R1	Dead	NA	691	WITH TUMOR	Pancreatic Cancer	Medical Record	3	1960	1965	7.5	YES	Weekly Drinker	3	1	NO	NA	NO	NA	YES	Other	YES
TCGA-2J-AABH	YES	Pancreas-Adenocarcinoma-Other Subtype	Invasive adenocarcinoma	Primary	Body of Pancreas		NO	YES	MALE	-22425	WHITE		No	No	0	61	2011	Tumor resection		Distal Pancreatectomy	YES	8	0	0	G3	Four Tier	2.2	R0	Alive	671	NA	TUMOR FREE			1	NA	NA	NA	NO		NA	NA	NO	NA	NO	NA	YES	Other	NO
TCGA-2J-AABI	YES	Pancreas-Adenocarcinoma-Other Subtype	Poorly differentiated adenocarcinoma	Primary	Head of Pancreas		NO	YES	FEMALE	-20316	WHITE		No	No	0	55	2011	Tumor resection		Whipple	YES	19	0	0	G3	Four Tier	3.5	R0	Alive	330	NA				4	1973	2004	42	YES	Social Drinker	0.5	1	NO	NA	YES	-46	NO		YES
TCGA-2J-AABK	YES	Pancreas-Adenocarcinoma Ductal Type		Primary	Other (please specify)	Uncinate process	NO	YES	MALE	-26188	WHITE		No	No	0	71	2012	Tumor resection		Whipple	YES	19	2	0	G2	Four Tier	2.8	R1	Alive	484	NA	TUMOR FREE			NA	NA	NA	NA	NO		NA	NA	NO	NA	NO	NA			YES
TCGA-2J-AABO	YES	Pancreas-Adenocarcinoma Ductal Type		Primary	Head of Pancreas		NO	YES	MALE	-15869	WHITE		No	No	0	43	2013	Tumor resection		Whipple	YES	16	8	0	G2	Four Tier	4.6	R0	Alive	345	NA				4	1993	2003	7.5	NO		NA	NA	NO	NA	NO	NA	YES	Other	YES
TCGA-2J-AABP	YES	Pancreas-Undifferentiated Carcinoma		Primary	Tail of Pancreas		NO	YES	FEMALE	-21484	WHITE		No	No	0	58	2013	Tumor resection		Distal Pancreatectomy	YES	22	1	0	G4	Four Tier	7.2	R0	Alive	355	NA	TUMOR FREE			1	NA	NA	NA	YES	Weekly Drinker	3	1	NO	NA	NO	NA	YES	Other	NO
TCGA-2J-AABR	YES	Pancreas-Adenocarcinoma Ductal Type		Primary	Other (please specify)	Head & body of pancreas	NO	YES	FEMALE	-22131	WHITE		Yes, History of Prior Malignancy	No	0	60	2013	Tumor resection		Whipple	YES	14	0	0	G3	Four Tier	3.2	R0	Alive	327	NA	WITH TUMOR			NA	NA	NA	NA	NO		NA	NA	NO	NA	NO	NA			YES
TCGA-2J-AABR	YES	Pancreas-Adenocarcinoma Ductal Type		Primary	Other (please specify)	Head & body of pancreas	NO	YES	FEMALE	-22131	WHITE		Yes, History of Prior Malignancy	No	0	60	2013	Tumor resection		Whipple	YES	14	0	0	G3	Four Tier	3.2	R0	Alive	327	NA	WITH TUMOR			NA	NA	NA	NA	NO		NA	NA	NO	NA	NO	NA			YES
TCGA-2J-AABT	YES	Pancreas-Adenocarcinoma Ductal Type		Primary	Head of Pancreas		NO	YES	FEMALE	-26379	WHITE		Yes, History of Prior Malignancy	No	0	72	2012	Tumor resection		Whipple	YES	21	1	0	G2	Four Tier	4.5	R0	Alive	319	NA				1	NA	NA	NA	YES	Social Drinker	0.5	1	YES	-79	YES	-80	NO
TCGA-2J-AABT	YES	Pancreas-Adenocarcinoma Ductal Type		Primary	Head of Pancreas		NO	YES	FEMALE	-26379	WHITE		Yes, History of Prior Malignancy	No	0	72	2012	Tumor resection		Whipple	YES	21	1	0	G2	Four Tier	4.5	R0	Alive	319	NA				1	NA	NA	NA	YES	Social Drinker	0.5	1	YES	-79	YES	-80	NO
TCGA-2J-AABU	YES	Pancreas-Adenocarcinoma Ductal Type		Primary	Head of Pancreas		NO	YES	MALE	-20641	WHITE		No	No	0	56	2012	Tumor resection		Whipple	YES	28	2	0	G3	Four Tier	3.3	R0	Dead	NA	277	WITH TUMOR	Pancreatic Cancer	Medical Record	1	NA	NA	NA	YES	Daily Drinker	7	1	NO	NA	NO	NA	NO		NO
TCGA-2J-AABV	YES	Pancreas-Adenocarcinoma Ductal Type		Primary	Head of Pancreas		NO	YES	MALE	-27082	WHITE		No	No	0	74	2012	Tumor resection		Whipple	YES	28	13	0	G4	Four Tier	4.1	R1	Dead	NA	652	WITH TUMOR	Pancreatic Cancer	Medical Record	5	NA	NA	30	NO		NA	NA	NO	NA	NO	NA			NO
TCGA-2L-AAQA	YES	Pancreas-Adenocarcinoma Ductal Type		Primary	Head of Pancreas		NO	YES	MALE	-28074	WHITE		No	No	0	76	2010	Tumor resection		Whipple	YES	21	6	NA	G2	Three Tier	12	R1	Dead	NA	143	WITH TUMOR	Pancreatic Cancer	Death Certificate	2	NA	NA	30	YES	None	NA	NA	NO	NA	NO	NA			NO
TCGA-2L-AAQE	YES	Pancreas-Adenocarcinoma Ductal Type		Primary	Head of Pancreas		NO	YES	MALE	-20618	WHITE		No	No	0	56	2011	Tumor resection		Whipple	YES	22	1	NA	G2	Three Tier	4.5	R0	Dead	NA	684	WITH TUMOR	Pancreatic Cancer	Death Certificate	2	NA	NA	30	YES	Daily Drinker	7	2	YES	-171	YES	-171			NO
TCGA-2L-AAQI	YES	Pancreas-Adenocarcinoma Ductal Type		Primary	Head of Pancreas		NO	YES	MALE	-24381	WHITE		No	No	0	66	2011	Tumor resection		Whipple	YES	19	6	NA	G3	Three Tier	4	R1	Dead	NA	103	WITH TUMOR	Pancreatic Cancer	Death Certificate	1	NA	NA	NA	YES	None	NA	NA		NA	YES	-50	NO		NO
TCGA-2L-AAQJ	YES	Pancreas-Adenocarcinoma Ductal Type		Primary	Head of Pancreas		NO	YES	FEMALE	-18103	WHITE		No	No	0	49	2010	Tumor resection		Whipple	YES	21	0	NA	G2	Three Tier	3	R1	Dead	NA	394	WITH TUMOR	Pancreatic Cancer	Death Certificate	1	NA	NA	NA	YES	None	NA	NA	NO	NA	NO	NA			NO
TCGA-2L-AAQL	YES	Pancreas-Adenocarcinoma Ductal Type		Primary	Head of Pancreas		NO	YES	MALE	-30092	WHITE		No	No	0	82	2011	Tumor resection		Whipple	YES	43	3	NA	G3	Three Tier	4	RX	Dead	NA	292	WITH TUMOR	Pancreatic Cancer	Death Certificate	1	NA	NA	NA	YES	Daily Drinker	7	3	NO	NA	NO	NA	NO		NO
TCGA-2L-AAQM	YES	Pancreas-Adenocarcinoma-Other Subtype	Neuroendocrine	Primary	Other (please specify)	Panreatic body and tail, spread to stomach	NO	YES	MALE	-19315	WHITE		No	No	0	52	2010	Tumor resection		Distal Pancreatectomy	YES	57	16	NA	G1	Three Tier	14	R1	Alive	914	NA				1	NA	NA	NA	YES	Daily Drinker	7	4		NA	NO	NA			NO
TCGA-3A-A9I5	YES	Pancreas-Adenocarcinoma Ductal Type		Primary	Other (please specify)	Duct	NO	YES	MALE	-21175	WHITE	NOT HISPANIC OR LATINO	Yes, History of Prior Malignancy	No	0	57	2009	Tissue Biopsy		Whipple	YES	13	0	0	G1	Four Tier	3	R0	Alive	1612	NA	TUMOR FREE			NA	NA	NA	NA	NO		NA	NA	NO	NA	NO	NA	YES	Other	YES
TCGA-3A-A9I5	YES	Pancreas-Adenocarcinoma Ductal Type		Primary	Other (please specify)	Duct	NO	YES	MALE	-21175	WHITE	NOT HISPANIC OR LATINO	Yes, History of Prior Malignancy	No	0	57	2009	Tissue Biopsy		Whipple	YES	13	0	0	G1	Four Tier	3	R0	Alive	1612	NA	TUMOR FREE			NA	NA	NA	NA	NO		NA	NA	NO	NA	NO	NA	YES	Other	YES
TCGA-3A-A9I7	YES	Pancreas-Adenocarcinoma Ductal Type		Primary	Head of Pancreas		NO	YES	MALE	-16766	BLACK OR AFRICAN AMERICAN	NOT HISPANIC OR LATINO	No	No	0	45	2010	Tissue Biopsy		Whipple	YES	28	2	0	G2		NA	R0	Alive	718	NA	TUMOR FREE			NA	NA	NA	NA	YES		NA	NA	NO	NA	NO	NA	NO		YES
TCGA-3A-A9I9	YES	Pancreas-Adenocarcinoma Ductal Type		Primary	Head of Pancreas		NO	YES	MALE	-24731	WHITE	NOT HISPANIC OR LATINO	No	No	0	67	2011	Tissue Biopsy		Whipple	YES	23	0	0	G2		2.5	R0	Dead	NA	634	WITH TUMOR	Pancreatic Cancer	Death Certificate	4	NA	2007	75	YES	Weekly Drinker	1	2	NO	NA	NO	NA	YES	Other	YES
TCGA-3A-A9IB	YES	Pancreas-Adenocarcinoma Ductal Type		Primary	Head of Pancreas		NO	YES	FEMALE	-25312	WHITE	NOT HISPANIC OR LATINO	No	No	0	69	2011	Tissue Biopsy		Whipple	YES	21	5	0	G3		4	R0	Dead	NA	224			Medical Record	3	1962	1982	5	NO		NA	NA	YES	NA	YES	1	NO		NO
TCGA-3A-A9IC	YES	Pancreas-Adenocarcinoma Ductal Type		Primary	Head of Pancreas		NO	YES	FEMALE	-22400	WHITE	NOT HISPANIC OR LATINO	No	No	0	61	2011	Tissue Biopsy		Whipple	YES	21	4	0	G2		4	R0	Dead	NA	738	WITH TUMOR	Pancreatic Cancer	Death Certificate	1	NA	NA	NA	YES	Weekly Drinker	NA	NA	NO	NA	YES	NA	YES	Other	YES
TCGA-3A-A9IH	YES	Pancreas-Adenocarcinoma Ductal Type		Primary	Body of Pancreas		NO	YES	FEMALE	-24174	WHITE	NOT HISPANIC OR LATINO	No	No	0	66	2012	Tissue Biopsy		Other Method (please specify)	YES	8	0	0	G2		2	R0	Alive	874	NA	WITH TUMOR			4	NA	2002	NA	YES	Daily Drinker	7	1	NO	NA	YES	NA	NO		NO
TCGA-3A-A9IJ	YES	Pancreas-Adenocarcinoma-Other Subtype	NEUROENDOCRINE CARCINOMA NOS	Primary	Head of Pancreas		NO	YES	MALE	-23791	WHITE	NOT HISPANIC OR LATINO	Yes, History of Prior Malignancy	No	0	65	2009	Tissue Biopsy		Whipple	YES	16	0	0	G1	Four Tier	3.5	R0	Alive	1854	NA	TUMOR FREE			3	1954	1984	25	NO		NA	NA	NO	NA	NO	NA	NO		NO
TCGA-3A-A9IJ	YES	Pancreas-Adenocarcinoma-Other Subtype	NEUROENDOCRINE CARCINOMA NOS	Primary	Head of Pancreas		NO	YES	MALE	-23791	WHITE	NOT HISPANIC OR LATINO	Yes, History of Prior Malignancy	No	0	65	2009	Tissue Biopsy		Whipple	YES	16	0	0	G1	Four Tier	3.5	R0	Alive	1854	NA	TUMOR FREE			3	1954	1984	25	NO		NA	NA	NO	NA	NO	NA	NO		NO
TCGA-3A-A9IL	YES	Pancreas-Adenocarcinoma-Other Subtype	NEUROENDOCRINE CARCINOMA NOS	Primary	Head of Pancreas		NO	YES	FEMALE	-14599	WHITE	NOT HISPANIC OR LATINO	Yes, History of Prior Malignancy	No	0	39	2007	Tissue Biopsy		Whipple	YES	9	5	0	G1	Four Tier	1.3	R0	Alive	2558	NA	TUMOR FREE			1	NA	NA	NA	NO		NA	NA	NO	NA	NO	NA	NO		NO
TCGA-3A-A9IL	YES	Pancreas-Adenocarcinoma-Other Subtype	NEUROENDOCRINE CARCINOMA NOS	Primary	Head of Pancreas		NO	YES	FEMALE	-14599	WHITE	NOT HISPANIC OR LATINO	Yes, History of Prior Malignancy	No	0	39	2007	Tissue Biopsy		Whipple	YES	9	5	0	G1	Four Tier	1.3	R0	Alive	2558	NA	TUMOR FREE			1	NA	NA	NA	NO		NA	NA	NO	NA	NO	NA	NO		NO
TCGA-3A-A9IN	YES	Pancreas-Adenocarcinoma-Other Subtype	NEUROENDOCRINE CARCINOMA NOS	Primary	Body of Pancreas		NO	YES	FEMALE	-22799	WHITE	NOT HISPANIC OR LATINO	No	No	0	62	2008	Tissue Biopsy		Other Method (please specify)	NO	NA	NA	NA	G2	Four Tier	5	R1	Alive	2084	NA	TUMOR FREE			1	NA	NA	NA	YES	Daily Drinker	7	1	NO	NA	NO	NA	YES	Other	YES
TCGA-3A-A9IO	YES	Pancreas-Adenocarcinoma-Other Subtype	NEUROENDOCRINE CARCINOMA NOS	Primary	Body of Pancreas		NO	YES	MALE	-20451	WHITE	NOT HISPANIC OR LATINO	No	No	0	55	2009	Tissue Biopsy		Distal Pancreatectomy	NO	NA	NA	NA	G1	Four Tier	3	R0	Alive	1436	NA				1	NA	NA	NA	YES	Occasional Drinker	NA	NA	YES	NA	NO	NA	NO		NO
TCGA-3A-A9IR	YES	Pancreas-Adenocarcinoma-Other Subtype	NEUROENDOCRINE CARCINOMA NOS	Primary	Tail of Pancreas		NO	YES	FEMALE	-23406	WHITE	NOT HISPANIC OR LATINO	No	No	0	64	2010	Tissue Biopsy		Distal Pancreatectomy	YES	13	0	0	G1	Four Tier	4	R0	Alive	1164	NA	TUMOR FREE			4	1989	2004	NA	YES	Occasional Drinker	NA	NA	NO	NA	NO	NA	YES	Other	NO
TCGA-3A-A9IS	YES	Pancreas-Adenocarcinoma-Other Subtype	82463 NEUROENDOCRINE CARCINOMA NOS	Primary	Body of Pancreas		NO	YES	MALE	-24621	WHITE	NOT HISPANIC OR LATINO	No	No	0	67	2010	Tissue Biopsy		Distal Pancreatectomy	YES	32	0	0	G1	Four Tier	8	R0	Alive	932	NA	TUMOR FREE			1	NA	NA	NA	NO		NA	NA	NO	NA	NO	NA	NO		NO
TCGA-3A-A9IU	YES	Pancreas-Adenocarcinoma Ductal Type		Primary	Head of Pancreas		NO	YES	MALE	-23998	WHITE	NOT HISPANIC OR LATINO	No	No	0	65	2011	Tissue Biopsy		Whipple	YES	25	2	0	G3	Four Tier	4	R0	Dead	NA	458	WITH TUMOR	Pancreatic Cancer	Death Certificate	1	NA	NA	NA	YES	Occasional Drinker	NA	NA	NO	NA	NO	NA	NO		NO
TCGA-3A-A9IV	YES	Pancreas-Adenocarcinoma-Other Subtype	NEUROENDOCRINE CARCINOMA	Primary	Tail of Pancreas		NO	YES	FEMALE	-21732	WHITE	NOT HISPANIC OR LATINO	No	No	0	59	2011	Tissue Biopsy		Other Method (please specify)	YES	16	0	0	G1	Four Tier	3	R0	Alive	967	NA	TUMOR FREE			1	NA	NA	NA	YES	Social Drinker	NA	NA	NO	NA	NO	NA	YES	Other	NO
TCGA-3A-A9IX	YES	Pancreas-Adenocarcinoma Ductal Type		Primary	Head of Pancreas		NO	YES	MALE	-14729	WHITE	NOT HISPANIC OR LATINO	No	No	0	40	2012	Tissue Biopsy		Whipple	YES	35	0	0	G2	Four Tier	2	R0	Alive	901	NA	TUMOR FREE			4	1988	2010	2.3	YES	Social Drinker	NA	NA	YES	-50	NO	NA	NO		YES
TCGA-3A-A9IZ	YES	Pancreas-Adenocarcinoma Ductal Type		Primary	Head of Pancreas		NO	YES	MALE	-17294	WHITE	HISPANIC OR LATINO	No	No	0	47	2012	Tissue Biopsy		Whipple	YES	21	3	0	G2	Four Tier	4	R1	Dead	NA	308	WITH TUMOR	Pancreatic Cancer	Death Certificate	1	NA	NA	NA	NO		NA	NA	NO	NA	NO	NA	NO		NO
TCGA-3A-A9J0	YES	Pancreas-Adenocarcinoma Ductal Type		Primary	Head of Pancreas		NO	YES	MALE	-27453	WHITE	NOT HISPANIC OR LATINO	No	No	0	75	2012	Tissue Biopsy		Whipple	YES	14	5	0	G2	Four Tier	4	R0	Alive	377	NA	WITH TUMOR			1	NA	NA	NA	NO		NA	NA	NO	NA	NO	NA	NO		NO
TCGA-3E-AAAY	YES	Pancreas-Adenocarcinoma Ductal Type		Primary	Other (please specify)	Head and body	NO	YES	MALE	-24760	WHITE	NOT HISPANIC OR LATINO	No	No	0	67	2008	Tumor resection		Other Method (please specify)	YES	23	5	NA	G3		3		Alive	2172	NA	WITH TUMOR			5	NA	NA	NA	YES	None	NA	NA	NO	NA	NO	NA			NO
TCGA-3E-AAAZ	YES	Pancreas-Adenocarcinoma Ductal Type		Primary	Head of Pancreas		NO	YES	MALE	-26234	WHITE	HISPANIC OR LATINO	No	No	0	71	2008	Tumor resection		Other Method (please specify)	YES	10	0	0	G2		3.2		Dead	NA	2182	WITH TUMOR	Other, specify	Medical Record	5	NA	NA	NA			NA	NA		NA		NA
TCGA-F2-6879	YES	Pancreas-Adenocarcinoma-Other Subtype	Adenocarcinoma, NOS	Primary	Head of Pancreas		NO	YES	MALE	-20984	WHITE		No	No	0	57	2009	Tumor resection		Whipple	YES	11	2	NA	G2	Four Tier	4.5	R0	Dead	NA	334	WITH TUMOR			4	NA	2000	NA	YES	Daily Drinker	NA	1	NO	NA	NO	NA	YES	Pancreas	NO
TCGA-F2-6880	YES	Pancreas-Adenocarcinoma Ductal Type		Primary	Head of Pancreas		NO	YES	MALE	-25809	WHITE		No	No	0	70	2009	Tumor resection		Whipple	YES	9	1	NA	G1	Four Tier	2.2	R0	Alive	295	NA	TUMOR FREE			3	NA	1984	15	YES	Daily Drinker	7	2	YES	NA	NO	NA	NO		NO
TCGA-F2-7273	YES	Pancreas-Adenocarcinoma Ductal Type		Primary	Head of Pancreas		YES	NO	MALE	-20071	BLACK OR AFRICAN AMERICAN	NOT HISPANIC OR LATINO	No	No	0	54	2011	Tumor resection		Whipple	YES	32	3	NA	G3	Four Tier	4.2	R1	Alive	360	NA	WITH TUMOR			3	NA	NA	NA	NO		NA	NA	NO	NA	NO	NA	NO		YES
TCGA-F2-7276	YES	Pancreas-Adenocarcinoma Ductal Type		Primary	Head of Pancreas		YES	NO	MALE	-23713	WHITE	NOT HISPANIC OR LATINO	No	No	0	64	2011	Tumor resection		Whipple	YES	17	9	NA	G1	Four Tier	5.5	R0	Dead	NA	216	WITH TUMOR	Pancreatic Cancer	Medical Record	1	NA	NA	NA	NO		NA	NA	YES	-54	NO	NA	YES	Other	NO
TCGA-F2-A44G	YES	Pancreas-Adenocarcinoma Ductal Type		Primary	Head of Pancreas		YES	NO	FEMALE	-29150	WHITE	NOT HISPANIC OR LATINO	Yes, History of Prior Malignancy	No	0	79	2012	Tumor resection		Whipple	YES	16	3	NA	G2		3.5	R1	Alive	153	NA	TUMOR FREE			2	NA	NA	NA	YES	Daily Drinker	NA	1	NO	NA	NO	NA	NO		YES
TCGA-F2-A44G	YES	Pancreas-Adenocarcinoma Ductal Type		Primary	Head of Pancreas		YES	NO	FEMALE	-29150	WHITE	NOT HISPANIC OR LATINO	Yes, History of Prior Malignancy	No	0	79	2012	Tumor resection		Whipple	YES	16	3	NA	G2		3.5	R1	Alive	153	NA	TUMOR FREE			2	NA	NA	NA	YES	Daily Drinker	NA	1	NO	NA	NO	NA	NO		YES
TCGA-F2-A44H	YES	Pancreas-Adenocarcinoma Ductal Type		Primary	Head of Pancreas		YES	NO	MALE	-24007	WHITE	NOT HISPANIC OR LATINO	No	No	0	65	2012	Tissue Biopsy		Whipple	YES	8	0	NA	G2		3.5	R0	Alive	158	NA	TUMOR FREE			1	NA	NA	NA	NO		NA	NA	YES	NA	NO	NA	YES	Other	YES
TCGA-F2-A7TX	YES	Pancreas-Adenocarcinoma Ductal Type		Primary	Head of Pancreas		YES	NO	MALE	-28239	WHITE		No	No	0	77	2013	Cytology (e.g. Peritoneal or pleural fluid)		Whipple	YES	19	7	NA	G3		3.6	R1	Dead	NA	95	WITH TUMOR	Pancreatic Cancer	Medical Record	3	NA	1958	NA	YES	Daily Drinker	7	2	YES	NA	NO	NA	YES	Breast	NO
TCGA-F2-A8YN	YES	Pancreas-Adenocarcinoma Ductal Type		Primary	Head of Pancreas		YES	NO	MALE	-28047	WHITE	NOT HISPANIC OR LATINO	No	No	0	76	2013	Tissue Biopsy		Whipple	YES	13	0	NA	G2		4.8	R1	Alive	167	NA	WITH TUMOR			3	NA	1983	60	YES	Occasional Drinker	NA	NA	YES	NA	NO	NA	YES	Other	NO
TCGA-FB-A4P5	YES	Pancreas-Adenocarcinoma Ductal Type		Primary	Head of Pancreas		YES	NO	FEMALE	-25412	WHITE	NOT HISPANIC OR LATINO	No	No	0	69	2012	Tumor resection		Whipple	YES	40	4	NA	G2		4.5	R0	Alive	4	NA				4	1968	2008	40	NO		NA	NA	NO	NA	NO	NA	YES	Other
TCGA-FB-A4P6	YES	Pancreas-Adenocarcinoma Ductal Type		Primary	Head of Pancreas		YES	NO	MALE	-19904	WHITE	NOT HISPANIC OR LATINO	No	No	0	54	2012	Tumor resection		Whipple	YES	46	1	NA	G1		4.5		Alive	7	NA				4	1987	2012	25	YES	None	NA	NA	NO	NA	NO	NA	NO
TCGA-FB-A545	YES	Pancreas-Adenocarcinoma Ductal Type		Primary	Body of Pancreas		YES	NO	FEMALE	-26635	WHITE	NOT HISPANIC OR LATINO	No	No	0	72	2012	Tumor resection		Distal Pancreatectomy	YES	28	4	NA	G2	Four Tier	NA		Alive	1	NA				1	NA	NA	NA	NO		NA	NA	NO	NA		NA	YES	Melanoma
TCGA-FB-A5VM	YES	Pancreas-Adenocarcinoma Ductal Type		Primary	Head of Pancreas		YES	NO	MALE	-27362	WHITE	NOT HISPANIC OR LATINO	No	No	0	74	2012	Tumor resection		Whipple	YES	35	0	NA	G3	Three Tier	4.5	R0	Alive	75	NA				4	1953	2000	24	YES	Occasional Drinker	1	NA	YES	NA	NO	NA	NO
TCGA-FB-A78T	YES	Pancreas-Adenocarcinoma Ductal Type		Primary	Head of Pancreas		YES	NO	FEMALE	-26179	WHITE	NOT HISPANIC OR LATINO	No	No	0	71	2013	Tumor resection		Whipple	YES	22	4	NA	G2	Three Tier	3.5	R0	Alive	1	NA				4	1980	2000	2	NO		NA	NA	NO	NA		NA	YES	Other
TCGA-FB-A7DR	YES	Pancreas-Colloid (mucinous non-cystic) Carcinoma		Primary	Head of Pancreas		YES	NO	MALE	-17649	ASIAN	NOT HISPANIC OR LATINO	No	No	0	48	2012	Tissue Biopsy		Total Pancreatectomy	NO	NA	NA	NA	G2	Four Tier	3	R0	Alive	166	NA	TUMOR FREE			2	1993	NA	20	YES	Weekly Drinker	3	1	NO	NA		NA	NO
TCGA-FB-AAPP	YES	Pancreas-Adenocarcinoma Ductal Type		Primary	Head of Pancreas		NO	YES	MALE	-26239	WHITE	NOT HISPANIC OR LATINO	No	No	0	71	2009	Tissue Biopsy		Whipple	YES	7	3	NA	G3		5.5	R0	Dead	NA	485	WITH TUMOR	Pancreatic Cancer	Medical Record	3	NA	1974	NA	YES	Social Drinker	NA	NA	NO	NA	NO	NA	YES	Pancreas	YES
TCGA-FB-AAPQ	YES	Pancreas-Adenocarcinoma Ductal Type		Primary	Head of Pancreas		NO	YES	MALE	-24078	WHITE	NOT HISPANIC OR LATINO	No	No	0	65	2008	Tissue Biopsy		Whipple	YES	24	4	NA	G2	Three Tier	5	R0	Dead	NA	1130			Medical Record	4	1983	2008	25	NO		NA	NA	YES	NA	NO	NA			NO
TCGA-FB-AAPS	YES	Pancreas-Adenocarcinoma Ductal Type		Primary	Head of Pancreas		NO	YES	FEMALE	-22981	WHITE	NOT HISPANIC OR LATINO	No	No	0	62	2008	Tumor resection		Whipple	YES	7	1	NA	G2	Three Tier	3	R0	Alive	228	NA				3	1960	1970	10	NO		NA	NA	NO	NA	NO	NA			YES
TCGA-FB-AAPU	YES	Pancreas-Adenocarcinoma Ductal Type		Primary	Head of Pancreas		NO	YES	FEMALE	-15129	ASIAN	NOT HISPANIC OR LATINO	No	No	0	41	2008	Tumor resection		Whipple	YES	12	0	NA	G2	Three Tier	4	R1	Dead	NA	381	WITH TUMOR	Pancreatic Cancer	Medical Record	1	NA	NA	NA	YES	None	NA	NA	NO	NA	YES	-71			NO
TCGA-FB-AAPY	YES	Pancreas-Adenocarcinoma Ductal Type		Primary	Head of Pancreas		NO	YES	MALE	-26085	WHITE	NOT HISPANIC OR LATINO	No	No	0	71	2007	Tissue Biopsy		Whipple	YES	9	2	NA	G2	Three Tier	3.5	R0	Dead	NA	1059	TUMOR FREE		Medical Record	3	1960	1985	25	YES	Social Drinker	NA	NA	YES	-9070		NA	YES	Breast	YES
TCGA-FB-AAPZ	YES	Pancreas-Adenocarcinoma Ductal Type		Primary	Head of Pancreas		NO	YES	MALE	-19847	WHITE	NOT HISPANIC OR LATINO	No	No	0	54	2008	Tissue Biopsy		Whipple	YES	12	1	NA	G3	Three Tier	3.8	R0	Alive	226	NA	TUMOR FREE			1	NA	NA	NA	NO		NA	NA	NO	NA	NO	NA	YES	Breast	NO
TCGA-FB-AAQ0	YES	Pancreas-Adenocarcinoma Ductal Type		Primary	Head of Pancreas		NO	YES	MALE	-24988	WHITE	NOT HISPANIC OR LATINO	No	No	0	68	2011	Tumor resection		Whipple	YES	18	0	NA	G3	Four Tier	2.7	R0	Dead	NA	473	TUMOR FREE		Medical Record	1	NA	NA	NA	NO		NA	NA	YES	20	NO	NA	YES	Pancreas	NO
TCGA-FB-AAQ1	YES	Pancreas-Adenocarcinoma Ductal Type		Primary	Head of Pancreas		NO	YES	MALE	-18172	WHITE	NOT HISPANIC OR LATINO	No	No	0	49	2011	Tumor resection		Whipple	YES	27	3	NA	G2	Four Tier	6	R1	Dead	NA	123	WITH TUMOR		Medical Record	4	NA	2005	NA	NO		NA	NA	NO	NA	NO	NA			NO
TCGA-FB-AAQ2	YES	Pancreas-Adenocarcinoma Ductal Type		Primary	Head of Pancreas		NO	YES	FEMALE	-29585	WHITE	NOT HISPANIC OR LATINO	No	No	0	81	2011	Tissue Biopsy		Whipple	YES	23	2	NA	G3	Four Tier	5.5	R1	Dead	NA	153	WITH TUMOR		Medical Record	1	NA	NA	NA	YES	None	NA	NA	YES	-198	NO	NA	NO		NO
TCGA-FB-AAQ3	YES	Pancreas-Adenocarcinoma Ductal Type		Primary	Head of Pancreas		NO	YES	FEMALE	-23953	WHITE	NOT HISPANIC OR LATINO	No	No	0	65	2010	Tumor resection		Whipple	YES	23	1	NA	G2	Four Tier	2.5	R0	Dead	NA	31	TUMOR FREE	Surgical Complications	Autopsy	1	NA	NA	NA	YES	None	NA	NA	NO	NA	NO	NA	YES	Breast	NO
TCGA-FB-AAQ6	YES	Pancreas-Adenocarcinoma Ductal Type		Primary	Tail of Pancreas		NO	YES	MALE	-31319	WHITE	NOT HISPANIC OR LATINO	Yes, History of Prior Malignancy	No	0	85	2011	Tissue Biopsy		Distal Pancreatectomy	YES	9	0	NA	G2	Four Tier	2	R0	Dead	NA	244	WITH TUMOR	Pancreatic Cancer	Medical Record	3	NA	1952	NA	YES	None	NA	NA	NO	NA	NO	NA			NO
TCGA-FB-AAQ6	YES	Pancreas-Adenocarcinoma Ductal Type		Primary	Tail of Pancreas		NO	YES	MALE	-31319	WHITE	NOT HISPANIC OR LATINO	Yes, History of Prior Malignancy	No	0	85	2011	Tissue Biopsy		Distal Pancreatectomy	YES	9	0	NA	G2	Four Tier	2	R0	Dead	NA	244	WITH TUMOR	Pancreatic Cancer	Medical Record	3	NA	1952	NA	YES	None	NA	NA	NO	NA	NO	NA			NO
TCGA-FZ-5919	YES	Pancreas-Adenocarcinoma Ductal Type		Primary	Head of Pancreas		YES	NO	FEMALE	-21611	WHITE	NOT HISPANIC OR LATINO	No	No	0	59	2007	Cytology (e.g. Peritoneal or pleural fluid)		Whipple	YES	11	9	NA	G3		NA		Dead	NA	741	WITH TUMOR	Pancreatic Cancer	Medical Record	1	NA	NA	NA	NO		NA	NA	NO	NA		NA	YES	Pancreas	NO
TCGA-FZ-5920	YES	Pancreas-Adenocarcinoma Ductal Type		Primary	Head of Pancreas		YES	NO	MALE	-19287	BLACK OR AFRICAN AMERICAN	NOT HISPANIC OR LATINO	No	No	0	52	2007	Cytology (e.g. Peritoneal or pleural fluid)		Whipple	YES	9	3	NA	G3		3.5	R0	Dead	NA	61			Death Certificate	NA	NA	NA	NA			NA	NA		NA		NA			NO
TCGA-FZ-5921	YES	Pancreas-Adenocarcinoma Ductal Type		Primary	Head of Pancreas		NO	YES	FEMALE	-31074			No	No	0	85	2007	Cytology (e.g. Peritoneal or pleural fluid)		Whipple	YES	10	1	NA	GX		NA		Dead	NA	155	WITH TUMOR		Death Certificate	NA	NA	NA	NA			NA	NA		NA		NA			YES
TCGA-FZ-5922	YES	Pancreas-Adenocarcinoma Ductal Type		Primary	Head of Pancreas		YES	NO	MALE	-29633	WHITE	NOT HISPANIC OR LATINO	No	No	0	81	2007	Cytology (e.g. Peritoneal or pleural fluid)		Whipple	YES	5	0	NA	G2		1.8	R0	Dead	NA	1101	WITH TUMOR	Pancreatic Cancer	Death Certificate	NA	NA	NA	NA			NA	NA	NO	NA	NO	NA			NO
TCGA-FZ-5923	YES	Pancreas-Adenocarcinoma Ductal Type		Primary	Head of Pancreas		YES	NO	MALE	-26216	WHITE	NOT HISPANIC OR LATINO	No	No	0	71	2008	Tissue Biopsy		Whipple	YES	13	1	NA	G1		3.8	R0	Dead	NA	619			Death Certificate	1	NA	NA	NA			NA	NA		NA		NA	YES		NO
TCGA-FZ-5924	YES	Pancreas-Adenocarcinoma Ductal Type		Primary	Head of Pancreas		YES	NO	MALE	-30571	WHITE	NOT HISPANIC OR LATINO	Yes, History of Prior Malignancy	No	0	83	2008	Cytology (e.g. Peritoneal or pleural fluid)		Other Method (please specify)	YES	18	2	NA	G3		3.2	R0	Dead	NA	480	WITH TUMOR		Death Certificate	1	NA	NA	NA			NA	NA		NA		NA			NO
TCGA-FZ-5924	YES	Pancreas-Adenocarcinoma Ductal Type		Primary	Head of Pancreas		YES	NO	MALE	-30571	WHITE	NOT HISPANIC OR LATINO	Yes, History of Prior Malignancy	No	0	83	2008	Cytology (e.g. Peritoneal or pleural fluid)		Other Method (please specify)	YES	18	2	NA	G3		3.2	R0	Dead	NA	480	WITH TUMOR		Death Certificate	1	NA	NA	NA			NA	NA		NA		NA			NO
TCGA-FZ-5926	YES	Pancreas-Adenocarcinoma Ductal Type		Primary	Head of Pancreas		YES	NO	FEMALE	-26881	WHITE	NOT HISPANIC OR LATINO	No	No	0	73	2001	Cytology (e.g. Peritoneal or pleural fluid)		Whipple	YES	18	8	NA	G2		1.5	R0	Dead	NA	541	WITH TUMOR		Medical Record	5	NA	NA	NA			NA	NA		NA		NA			NO
TCGA-H6-8124	YES	Pancreas-Adenocarcinoma Ductal Type		Primary	Head of Pancreas		YES	NO	FEMALE	-20741	WHITE	NOT HISPANIC OR LATINO	No	No	0	56	2011	Tumor resection		Whipple	YES	9	2	0	G3	Three Tier	3	R0	Alive	181	NA				3	1969	1976	3.5	YES	Occasional Drinker	NA	NA	NO	NA	NO	NA	YES	Other	YES
TCGA-H6-A45N	YES	Pancreas-Adenocarcinoma-Other Subtype	Poorly differentiated pancreatic adenocarcinoma	Primary	Tail of Pancreas		YES	NO	FEMALE	-32475	WHITE	NOT HISPANIC OR LATINO	Yes, History of Prior Malignancy	No	0	88	2012	Other method, specify:	Fine Needle Aspiration	Distal Pancreatectomy	YES	12	1	0	G3		9		Alive	233	NA				3	NA	NA	1	YES	Daily Drinker	7	1	NO	NA	NO	NA	YES
TCGA-H6-A45N	YES	Pancreas-Adenocarcinoma-Other Subtype	Poorly differentiated pancreatic adenocarcinoma	Primary	Tail of Pancreas		YES	NO	FEMALE	-32475	WHITE	NOT HISPANIC OR LATINO	Yes, History of Prior Malignancy	No	0	88	2012	Other method, specify:	Fine Needle Aspiration	Distal Pancreatectomy	YES	12	1	0	G3		9		Alive	233	NA				3	NA	NA	1	YES	Daily Drinker	7	1	NO	NA	NO	NA	YES
TCGA-H8-A6C1	YES	Pancreas-Adenocarcinoma-Other Subtype	not specified	Primary	Head of Pancreas		YES	NO	MALE	-19677	WHITE	NOT HISPANIC OR LATINO	No	No	0	53	2012	Cytology (e.g. Peritoneal or pleural fluid)		Whipple	YES	21	0	0	G2	Three Tier	3.1	R0	Alive	396	NA	TUMOR FREE			4	1982	2012	30	YES	Occasional Drinker	NA	NA	NO	NA	NO	NA	YES	Other	NO
TCGA-HV-A5A3	YES	Pancreas-Adenocarcinoma Ductal Type		Primary	Body of Pancreas		NO	YES	MALE	-18475	ASIAN		No	No	0	50	2012	Tumor resection		Distal Pancreatectomy	YES	25	5	NA	G2	Three Tier	NA		Dead	NA	128	TUMOR FREE		Medical Record	NA	NA	2002	NA	YES	Occasional Drinker	NA	NA	NO	NA	NO	NA			NO
TCGA-HV-A5A4	YES	Pancreas-Adenocarcinoma Ductal Type		Primary	Body of Pancreas		NO	YES	FEMALE	-26311	ASIAN		No	No	0	72	2012	Tumor resection		Distal Pancreatectomy		18	1	NA	G2	Three Tier	NA		Alive	232	NA				1	NA	NA	NA	NO		NA	NA	NO	NA	NO	NA			NO
TCGA-HV-A5A5	YES	Pancreas-Adenocarcinoma Ductal Type		Primary	Head of Pancreas		NO	YES	FEMALE	-22329	ASIAN		No	No	0	61	2012	Tumor resection		Other Method (please specify)	YES	19	2	NA	G2	Three Tier	NA		Alive	289	NA				1	NA	NA	NA	YES		NA	NA	NO	NA	NO	NA			NO
TCGA-HV-A5A6	YES	Pancreas-Adenocarcinoma Ductal Type		Primary	Head of Pancreas		NO	YES	FEMALE	-24025	ASIAN		No	No	0	65	2001	Tumor resection			YES	22	2	NA	G1		NA	R0	Alive	1953	NA				1	NA	NA	NA			NA	NA	NO	NA	NO	NA			NO
TCGA-HV-A7OL	YES	Pancreas-Adenocarcinoma Ductal Type		Primary	Head of Pancreas		NO	YES	MALE	-25768	ASIAN		No	No	0	70	2012	Tumor resection		Other Method (please specify)	NO	NA	NA	NA	G2	Three Tier	NA	R2	Alive	252	NA				1	NA	NA	NA	YES	Daily Drinker	NA	NA	YES	NA	NO	NA			NO
TCGA-HV-A7OP	YES	Pancreas-Adenocarcinoma-Other Subtype	Intraductal tubulopapillary neoplasm	Primary	Head of Pancreas		NO	YES	MALE	-26322	ASIAN		No	No	0	72	2012	Tumor resection		Whipple	YES	28	7	NA	GX	Three Tier	6.5	R0	Alive	859	NA				1	NA	NA	NA	YES	Weekly Drinker	3	0.5	NO	NA	NO	NA	NO		YES
TCGA-HV-AA8V	YES	Pancreas-Adenocarcinoma Ductal Type		Primary	Head of Pancreas		NO	YES	MALE	-18357	ASIAN		No	No	0	50	2012	Tumor resection		Other Method (please specify)	YES	20	3	NA	G3	Three Tier	NA	R2	Alive	910	NA				4	NA	NA	60	YES	Weekly Drinker	NA	NA	NO	NA	NO	NA			NO
TCGA-HV-AA8X	YES	Pancreas-Adenocarcinoma Ductal Type		Primary	Body of Pancreas		NO	YES	FEMALE	-27662	ASIAN		No	No	0	75	2013	Tumor resection		Distal Pancreatectomy	YES	11	3	NA	G2	Three Tier	NA	R2	Dead	NA	532	WITH TUMOR		Medical Record	1	NA	NA	NA	NO		NA	NA	NO	NA	NO	NA			NO
TCGA-HZ-7289	YES	Pancreas-Adenocarcinoma-Other Subtype	Adenocarcinoma, NOS	Primary	Head of Pancreas		YES	NO	MALE	-28174	WHITE	NOT HISPANIC OR LATINO	Yes, History of Prior Malignancy	No	0	77	2010	Tissue Biopsy		Whipple	YES	9	1	NA	G1		4.5	RX	Alive	240	NA				NA	NA	NA	NA	NO		NA	NA		NA		NA
TCGA-HZ-7289	YES	Pancreas-Adenocarcinoma-Other Subtype	Adenocarcinoma, NOS	Primary	Head of Pancreas		YES	NO	MALE	-28174	WHITE	NOT HISPANIC OR LATINO	Yes, History of Prior Malignancy	No	0	77	2010	Tissue Biopsy		Whipple	YES	9	1	NA	G1		4.5	RX	Alive	240	NA				NA	NA	NA	NA	NO		NA	NA		NA		NA
TCGA-HZ-7918	YES	Pancreas-Adenocarcinoma Ductal Type		Primary	Head of Pancreas		YES	NO	MALE	-26573	WHITE	NOT HISPANIC OR LATINO	No	No	0	72	2011	Cytology (e.g. Peritoneal or pleural fluid)		Whipple	YES	22	11	NA	G3		5.5	R0	Alive	28	NA				NA	NA	NA	NA	NO		NA	NA		NA		NA
TCGA-HZ-7919	YES	Pancreas-Adenocarcinoma Ductal Type		Primary	Head of Pancreas		YES	NO	FEMALE	-19064	WHITE	NOT HISPANIC OR LATINO	No	No	0	52	2011	Cytology (e.g. Peritoneal or pleural fluid)		Whipple	YES	10	2	NA	G2	Four Tier	4	R1	Alive	20	NA				NA	NA	NA	NA	NO		NA	NA		NA		NA
TCGA-HZ-7920	YES	Pancreas-Adenocarcinoma Ductal Type		Primary	Head of Pancreas		YES	NO	MALE	-26167	WHITE	NOT HISPANIC OR LATINO	No	No	0	71	2011	Tumor resection		Whipple	YES	12	0	NA	G2		3.2	R0	Alive	0	NA	TUMOR FREE			NA	NA	NA	NA	NO		NA	NA		NA		NA
TCGA-HZ-7922	YES	Pancreas-Adenocarcinoma Ductal Type		Primary	Head of Pancreas		YES	NO	FEMALE	-22413	WHITE	NOT HISPANIC OR LATINO	No	No	0	61	2011	Tumor resection		Whipple	YES	15	3	NA	G1	Four Tier	3	R0	Alive	4	NA				NA	NA	NA	NA	NO		NA	NA		NA		NA
TCGA-HZ-7923	YES	Pancreas-Adenocarcinoma Ductal Type		Primary	Head of Pancreas		YES	NO	MALE	-23760	WHITE	NOT HISPANIC OR LATINO	No	No	0	65	2011	Tumor resection		Whipple	YES	17	0	NA	G2		3	R0	Alive	8	NA				NA	NA	NA	NA			NA	NA		NA		NA
TCGA-HZ-7924	YES	Pancreas-Adenocarcinoma Ductal Type		Primary	Head of Pancreas		YES	NO	FEMALE	-22090	WHITE	NOT HISPANIC OR LATINO	No	No	0	60	2011	Tissue Biopsy		Whipple	YES	17	0	NA	G2		5	R0	Alive	369	NA				NA	NA	NA	NA	NO		NA	NA		NA		NA
TCGA-HZ-7925	YES	Pancreas-Adenocarcinoma Ductal Type		Primary	Head of Pancreas		YES	NO	MALE	-24150	WHITE	NOT HISPANIC OR LATINO	No	No	0	66	2011			Whipple	YES	19	2	NA	G2		4.7	R0	Alive	361	NA				NA	NA	NA	NA	NO		NA	NA		NA		NA
TCGA-HZ-7926	YES	Pancreas-Adenocarcinoma Ductal Type		Primary	Head of Pancreas		YES	NO	MALE	-21024	BLACK OR AFRICAN AMERICAN	NOT HISPANIC OR LATINO	No	No	0	57	2011	Cytology (e.g. Peritoneal or pleural fluid)		Whipple	YES	13	2	NA	G1		3.5	RX	Alive	8	NA				NA	NA	NA	NA	NO		NA	NA		NA		NA
TCGA-HZ-8001	YES	Pancreas-Adenocarcinoma Ductal Type		Primary	Head of Pancreas		YES	NO	MALE	-25227	WHITE	NOT HISPANIC OR LATINO	No	No	0	69	2011			Whipple	YES	16	0	NA	G2		3	R0	Alive	19	NA	TUMOR FREE			NA	NA	NA	NA			NA	NA		NA		NA
TCGA-HZ-8002	YES	Pancreas-Adenocarcinoma Ductal Type		Primary	Head of Pancreas		YES	NO	MALE	-22433	WHITE	NOT HISPANIC OR LATINO	No	No	0	61	2011			Whipple	YES	33	4	NA	G2		3.1	R0	Alive	24	NA				NA	NA	NA	NA			NA	NA		NA		NA
TCGA-HZ-8003	YES	Pancreas-Adenocarcinoma Ductal Type		Primary	Head of Pancreas		YES	NO	FEMALE	-23868	WHITE	NOT HISPANIC OR LATINO	No	No	0	65	2011			Whipple	YES	12	1	NA	G2		2.8	R0	Alive	21	NA				NA	NA	NA	NA			NA	NA		NA		NA
TCGA-HZ-8005	YES	Pancreas-Adenocarcinoma Ductal Type		Primary	Other (please specify)	Head & Body of Pancreas	YES	NO	MALE	-29674	WHITE	NOT HISPANIC OR LATINO	No	No	0	81	2012	Tumor resection		Whipple	YES	24	8	NA	G3		4.5	R1	Dead	NA	120	WITH TUMOR	Pancreatic Cancer		NA	NA	NA	NA			NA	NA		NA		NA			NO
TCGA-HZ-8315	YES	Pancreas-Adenocarcinoma Ductal Type		Primary	Head of Pancreas		YES	NO	FEMALE	-19839	WHITE	NOT HISPANIC OR LATINO	No	No	0	54	2012	Other method, specify:	Fine Needle Aspiration Biopsy	Whipple	YES	21	0	NA	G2	Four Tier	6	R1	Alive	28	NA	WITH TUMOR			NA	NA	NA	NA			NA	NA		NA		NA
TCGA-HZ-8317	YES	Pancreas-Adenocarcinoma Ductal Type		Primary	Head of Pancreas		YES	NO	FEMALE	-25214	WHITE	NOT HISPANIC OR LATINO	No	No	0	69	2012	Other method, specify:	Fine Needle Aspiration Biopsy	Whipple	YES	13	4	NA	G1		3.1	R1	Alive	16	NA	WITH TUMOR			NA	NA	NA	NA	NO		NA	NA		NA		NA
TCGA-HZ-8519	YES	Pancreas-Adenocarcinoma-Other Subtype	Adenocarcinoma, NOS	Primary	Head of Pancreas		YES	NO	MALE	-26947	WHITE	NOT HISPANIC OR LATINO	No	No	0	73	2012	Tumor resection		Whipple	YES	9	0	NA	G3	Four Tier	1.8	R0	Alive	3	NA	TUMOR FREE			NA	NA	NA	NA	NO		NA	NA		NA		NA
TCGA-HZ-8636	YES	Pancreas-Adenocarcinoma Ductal Type		Primary	Tail of Pancreas		YES	NO	FEMALE	-21501	WHITE	NOT HISPANIC OR LATINO	No	No	0	58	2012	Tumor resection		Other Method (please specify)	YES	2	0	NA	G3	Four Tier	9	R1	Alive	5	NA	WITH TUMOR			NA	NA	NA	NA	NO		NA	NA		NA		NA
TCGA-HZ-8637	YES	Pancreas-Adenocarcinoma Ductal Type		Primary	Head of Pancreas		YES	NO	FEMALE	-27929	WHITE	HISPANIC OR LATINO	No	No	0	76	2012	Tumor resection		Whipple	YES	18	1	NA	G3	Four Tier	3.4	R0	Alive	0	NA				NA	NA	NA	NA	NO		NA	NA		NA		NA
TCGA-HZ-8638	YES	Pancreas-Colloid (mucinous non-cystic) Carcinoma		Primary	Head of Pancreas		YES	NO	FEMALE	-30821	WHITE	NOT HISPANIC OR LATINO	No	No	0	84	2012	Tissue Biopsy		Whipple	YES	12	0	NA	GX		0.3	R0	Alive	91	NA	TUMOR FREE			NA	NA	NA	NA	NO		NA	NA		NA		NA
TCGA-HZ-A49G	YES	Pancreas-Adenocarcinoma Ductal Type		Primary	Head of Pancreas		YES	NO	FEMALE	-21491	WHITE	NOT HISPANIC OR LATINO	No	No	0	58	2012	Cytology (e.g. Peritoneal or pleural fluid)		Whipple	YES	18	3	NA	G2	Four Tier	3	R1	Alive	23	NA	WITH TUMOR			NA	NA	NA	NA	NO		NA	NA		NA		NA
TCGA-HZ-A49H	YES	Pancreas-Adenocarcinoma Ductal Type		Primary	Head of Pancreas		YES	NO	FEMALE	-24891	WHITE	NOT HISPANIC OR LATINO	No	No	0	68	2012	Cytology (e.g. Peritoneal or pleural fluid)		Whipple	YES	44	1	NA	G2	Four Tier	2.8	R0	Alive	29	NA	TUMOR FREE			NA	NA	NA	NA	NO		NA	NA		NA		NA
TCGA-HZ-A49I	YES	Pancreas-Adenocarcinoma Ductal Type		Primary	Head of Pancreas		YES	NO	MALE	-28454	WHITE	NOT HISPANIC OR LATINO	No	No	0	77	2012	Tumor resection		Whipple	YES	9	3	NA	G2	Four Tier	5	R1	Alive	0	NA	WITH TUMOR			NA	NA	NA	NA	NO		NA	NA		NA		NA
TCGA-HZ-A4BH	YES	Pancreas-Adenocarcinoma Ductal Type		Primary	Head of Pancreas		YES	NO	MALE	-27637	WHITE		No	No	0	75	2011	Cytology (e.g. Peritoneal or pleural fluid)		Whipple	YES	10	4	NA	G3	Four Tier	2.5	R1	Alive	194	NA				NA	NA	NA	NA	NO		NA	NA		NA		NA
TCGA-HZ-A4BK	YES	Pancreas-Adenocarcinoma-Other Subtype	Adenocarcinoma, NOS	Primary	Head of Pancreas		YES	NO	MALE	-26503	WHITE	NOT HISPANIC OR LATINO	Yes, History of Prior Malignancy	No	0	72	2012	Cytology (e.g. Peritoneal or pleural fluid)		Whipple	YES	4	2	NA	G3	Four Tier	4.7	R1	Alive	46	NA				NA	NA	NA	NA	NO		NA	NA		NA		NA
TCGA-HZ-A4BK	YES	Pancreas-Adenocarcinoma-Other Subtype	Adenocarcinoma, NOS	Primary	Head of Pancreas		YES	NO	MALE	-26503	WHITE	NOT HISPANIC OR LATINO	Yes, History of Prior Malignancy	No	0	72	2012	Cytology (e.g. Peritoneal or pleural fluid)		Whipple	YES	4	2	NA	G3	Four Tier	4.7	R1	Alive	46	NA				NA	NA	NA	NA	NO		NA	NA		NA		NA
TCGA-HZ-A77O	YES	Pancreas-Adenocarcinoma Ductal Type		Primary	Head of Pancreas		YES	NO	FEMALE	-28434	WHITE	NOT HISPANIC OR LATINO	No	No	0	77	2013	Cytology (e.g. Peritoneal or pleural fluid)		Whipple	YES	26	4	NA	G2	Four Tier	2.8	R0	Alive	11	NA	TUMOR FREE			1	NA	NA	NA	NO		NA	NA	NO	NA	NO	NA	NO
TCGA-HZ-A77P	YES	Pancreas-Adenocarcinoma-Other Subtype	Adenocarcinoma, NOS	Primary	Head of Pancreas		YES	NO	MALE	-28403	WHITE	NOT HISPANIC OR LATINO	No	No	0	77	2013	Tissue Biopsy		Whipple	YES	21	1	NA	G1	Four Tier	3.1	R0	Alive	13	NA	TUMOR FREE			1	NA	NA	NA	NO		NA	NA	NO	NA	NO	NA	YES	Other
TCGA-HZ-A77Q	YES	Pancreas-Adenocarcinoma-Other Subtype	Adenocarcinoma, NOS	Primary	Head of Pancreas		YES	NO	FEMALE	-20366	WHITE	NOT HISPANIC OR LATINO	Yes, History of Prior Malignancy	No	0	55	2013	Tissue Biopsy		Whipple	YES	19	1	NA	G2	Four Tier	2.8	R0	Alive	33	NA	TUMOR FREE			2	1983	NA	15	NO		NA	NA	YES	NA	NO	NA	NO
TCGA-HZ-A77Q	YES	Pancreas-Adenocarcinoma-Other Subtype	Adenocarcinoma, NOS	Primary	Head of Pancreas		YES	NO	FEMALE	-20366	WHITE	NOT HISPANIC OR LATINO	Yes, History of Prior Malignancy	No	0	55	2013	Tissue Biopsy		Whipple	YES	19	1	NA	G2	Four Tier	2.8	R0	Alive	33	NA	TUMOR FREE			2	1983	NA	15	NO		NA	NA	YES	NA	NO	NA	NO
TCGA-HZ-A8P0	YES	Pancreas-Adenocarcinoma Ductal Type		Primary	Head of Pancreas		YES	NO	MALE	-27850	WHITE	NOT HISPANIC OR LATINO	Yes, History of Prior Malignancy	No	0	76	2013	Tumor resection		Whipple	YES	24	15	NA	G1		3.1	R0	Alive	0	NA	TUMOR FREE			3	1968	1988	20	YES	Social Drinker	NA	NA	NO	NA	NO	NA	YES	Other
TCGA-HZ-A8P0	YES	Pancreas-Adenocarcinoma Ductal Type		Primary	Head of Pancreas		YES	NO	MALE	-27850	WHITE	NOT HISPANIC OR LATINO	Yes, History of Prior Malignancy	No	0	76	2013	Tumor resection		Whipple	YES	24	15	NA	G1		3.1	R0	Alive	0	NA	TUMOR FREE			3	1968	1988	20	YES	Social Drinker	NA	NA	NO	NA	NO	NA	YES	Other
TCGA-HZ-A8P1	YES	Pancreas-Adenocarcinoma Ductal Type		Primary	Tail of Pancreas		YES	NO	MALE	-29631	WHITE	NOT HISPANIC OR LATINO	No	No	0	81	2013	Tumor resection		Other Method (please specify)	YES	5	0	NA	G1	Four Tier	5	R0	Alive	7	NA	TUMOR FREE			3	1952	1967	15	NO		NA	NA	NO	NA	NO	NA	NO
TCGA-HZ-A9TJ	YES	Pancreas-Adenocarcinoma-Other Subtype	Adenocarcinoma, NOS	Primary	Tail of Pancreas		YES	NO	MALE	-25849	WHITE	NOT HISPANIC OR LATINO	No	No	0	70	2013	Tumor resection		Total Pancreatectomy	YES	1	0	0	G2	Four Tier	8	R0	Alive	603	NA	WITH TUMOR			NA	NA	NA	NA	NO		NA	NA		NA		NA			NO
TCGA-IB-7644	YES	Pancreas-Adenocarcinoma Ductal Type		Primary	Head of Pancreas		NO	YES	FEMALE	-24043	WHITE	NOT HISPANIC OR LATINO	No	No	0	65	2011	Tumor resection		Whipple	YES	8	3	NA	G2		2.3	R1	Alive	347	NA	WITH TUMOR			2	1981	NA	30	YES	Occasional Drinker	NA	NA	YES	NA	NO	NA	NO		NO
TCGA-IB-7645	YES	Pancreas-Adenocarcinoma Ductal Type		Primary	Head of Pancreas		NO	YES	FEMALE	-16126			No	No	0	44	2007	Tumor resection		Whipple	YES	17	5	NA	G1		4.5	R0	Dead	NA	1502	WITH TUMOR	Pancreatic Cancer	Death Certificate	1	NA	NA	NA			NA	NA	NO	NA	NO	NA	NO		NO
TCGA-IB-7646	YES	Pancreas-Adenocarcinoma Ductal Type		Primary	Head of Pancreas		NO	YES	MALE	-22148	WHITE	NOT HISPANIC OR LATINO	No	No	0	60	2007	Cytology (e.g. Peritoneal or pleural fluid)		Whipple	YES	6	6	NA	G2		4.5	R1	Dead	NA	145	WITH TUMOR	Pancreatic Cancer	Medical Record	1	NA	NA	NA	YES	Occasional Drinker	NA	NA	NO	NA	NO	NA	NO		NO
TCGA-IB-7647	YES	Pancreas-Adenocarcinoma Ductal Type		Primary	Head of Pancreas		NO	YES	MALE	-15188	WHITE	NOT HISPANIC OR LATINO	No	No	0	41	2008	Cytology (e.g. Peritoneal or pleural fluid)		Whipple	YES	20	14	NA	G2		6	R1	Dead	NA	666	WITH TUMOR	Pancreatic Cancer	Medical Record	1	NA	NA	NA	YES	Occasional Drinker	NA	NA	NO	NA	NO	NA	YES	Other	NO
TCGA-IB-7649	YES	Pancreas-Adenocarcinoma Ductal Type		Primary	Head of Pancreas		NO	YES	FEMALE	-26773			No	No	0	73	2007	Cytology (e.g. Peritoneal or pleural fluid)		Whipple	YES	13	5	NA	G2		4	R1	Dead	NA	467			Medical Record	2	1951	NA	57	NO		NA	NA	NO	NA	NO	NA			NO
TCGA-IB-7651	YES	Pancreas-Adenocarcinoma Ductal Type		Primary	Head of Pancreas		NO	YES	FEMALE	-23580	WHITE	NOT HISPANIC OR LATINO	No	No	0	64	2009	Cytology (e.g. Peritoneal or pleural fluid)		Whipple	YES	8	3	NA	G2		2.9	R0	Dead	NA	603	WITH TUMOR	Pancreatic Cancer	Medical Record	2	1989	NA	20	YES	Weekly Drinker	3	NA	YES	504	NO	NA	YES	Breast	NO
TCGA-IB-7652	YES	Pancreas-Adenocarcinoma Ductal Type		Primary	Body of Pancreas		NO	YES	FEMALE	-18129	ASIAN	NOT HISPANIC OR LATINO	No	No	0	49	2011	Tissue Biopsy		Distal Pancreatectomy	YES	20	1	NA	G2		4.2	R1	Alive	476	NA	TUMOR FREE			1	NA	NA	NA	YES	None	NA	NA	NO	NA	NO	NA	NO		NO
TCGA-IB-7654	YES	Pancreas-Adenocarcinoma Ductal Type		Primary	Head of Pancreas		NO	YES	MALE	-29292	WHITE	NOT HISPANIC OR LATINO	Yes, History of Prior Malignancy	Yes, Radiation Prior to Resection	0	80	2008	Cytology (e.g. Peritoneal or pleural fluid)		Whipple	YES	3	2	NA	G2	Three Tier	3	R0	Dead	NA	476	WITH TUMOR	Other malignancy	Death Certificate	1	NA	NA	NA	NO		NA	NA	NO	NA	NO	NA			NO
TCGA-IB-7654	YES	Pancreas-Adenocarcinoma Ductal Type		Primary	Head of Pancreas		NO	YES	MALE	-29292	WHITE	NOT HISPANIC OR LATINO	Yes, History of Prior Malignancy	Yes, Radiation Prior to Resection	0	80	2008	Cytology (e.g. Peritoneal or pleural fluid)		Whipple	YES	3	2	NA	G2	Three Tier	3	R0	Dead	NA	476	WITH TUMOR	Other malignancy	Death Certificate	1	NA	NA	NA	NO		NA	NA	NO	NA	NO	NA			NO
TCGA-IB-7885	YES	Pancreas-Adenocarcinoma Ductal Type		Primary	Head of Pancreas		NO	YES	FEMALE	-28554	WHITE	NOT HISPANIC OR LATINO	No	No	0	78	2010	Tumor resection		Whipple	YES	12	3	NA	G2		2.4	R0	Alive	851	NA	WITH TUMOR			3	1960	1980	20	YES	None	NA	NA	NO	NA	NO	NA	YES	Other	NO
TCGA-IB-7886	YES	Pancreas-Adenocarcinoma Ductal Type		Primary	Head of Pancreas		NO	YES	MALE	-29319	WHITE	NOT HISPANIC OR LATINO	No	No	0	80	2010	Tumor resection		Whipple	YES	11	4	NA	G3		6	R1	Dead	NA	123	TUMOR FREE	Other, non-malignant disease	Medical Record	2	1975	NA	35	YES	Daily Drinker	7	2	NO	NA	NO	NA	NO		NO
TCGA-IB-7887	YES	Pancreas-Adenocarcinoma Ductal Type		Primary	Head of Pancreas		NO	YES	FEMALE	-22990	WHITE	NOT HISPANIC OR LATINO	No	No	0	62	2009	Tumor resection		Whipple	YES	8	3	NA	G2		5.5	R1	Dead	NA	110		Pancreatic Cancer	Death Certificate	2	NA	NA	20	NO		NA	NA	NO	NA	NO	NA	YES	PancreasOther	NO
TCGA-IB-7888	YES	Pancreas-Adenocarcinoma Ductal Type		Primary	Head of Pancreas		NO	YES	FEMALE	-24117	BLACK OR AFRICAN AMERICAN	NOT HISPANIC OR LATINO	No	No	0	66	2008	Cytology (e.g. Peritoneal or pleural fluid)		Whipple	YES	12	0	NA	G2		3	R0	Dead	NA	1332	WITH TUMOR	Pancreatic Cancer	Death Certificate	NA	NA	NA	NA	NO		NA	NA	NO	NA	NO	NA			NO
TCGA-IB-7889	YES	Pancreas-Adenocarcinoma Ductal Type		Primary	Head of Pancreas		NO	YES	FEMALE	-31393	WHITE	NOT HISPANIC OR LATINO	No	No	0	85	2011	Cytology (e.g. Peritoneal or pleural fluid)		Whipple	YES	13	3	NA	G1		2.5	R0	Dead	NA	481	WITH TUMOR	Pancreatic Cancer	Death Certificate	1	NA	NA	NA	NO		NA	NA	NO	NA	NO	NA	YES	Pancreas	NO
TCGA-IB-7890	YES	Pancreas-Adenocarcinoma Ductal Type		Primary	Tail of Pancreas		NO	YES	MALE	-26747			No	No	0	73	2008	Tumor resection		Distal Pancreatectomy	YES	11	0	NA	G3		2.8	R0	Dead	NA	598	WITH TUMOR	Pancreatic Cancer	Death Certificate	1	NA	NA	NA	YES	Occasional Drinker	NA	NA	NO	NA	NO	NA			NO
TCGA-IB-7891	YES	Pancreas-Adenocarcinoma Ductal Type		Primary	Head of Pancreas		NO	YES	FEMALE	-18202	WHITE	NOT HISPANIC OR LATINO	No	No	0	49	2011	Cytology (e.g. Peritoneal or pleural fluid)		Whipple	YES	11	7	NA	G1		2.3	R0	Alive	488	NA	TUMOR FREE			4	1980	2009	29	YES	Social Drinker	NA	NA	NO	NA	NO	NA	YES	Other	NO
TCGA-IB-7893	YES	Pancreas-Adenocarcinoma Ductal Type		Primary	Body of Pancreas		NO	YES	MALE	-23703	WHITE	NOT HISPANIC OR LATINO	No	No	0	64	2009	Tumor resection		Distal Pancreatectomy	YES	8	0	NA	G3		7	R0	Dead	NA	117	WITH TUMOR	Pancreatic Cancer	Medical Record	3	NA	1979	NA	YES	Social Drinker	NA	NA	YES	-38	NO	NA	YES	Other	NO
TCGA-IB-7897	YES	Pancreas-Adenocarcinoma Ductal Type		Primary	Head of Pancreas		NO	YES	FEMALE	-19718	WHITE	NOT HISPANIC OR LATINO	No	No	0	53	2008	Tumor resection		Whipple	YES	17	2	NA	G2		3.5	R0	Dead	NA	486	WITH TUMOR	Pancreatic Cancer	Death Certificate	5	NA	1981	NA	YES	Social Drinker	NA	NA	NO	NA	NO	NA	YES	MelanomaOther	NO
TCGA-IB-8126	YES	Pancreas-Adenocarcinoma Ductal Type		Primary	Head of Pancreas		NO	YES	FEMALE	-29213	WHITE	NOT HISPANIC OR LATINO	No	No	0	79	2011	Tumor resection		Whipple	YES	10	5	NA	G1		3.5	R1	Alive	17	NA	WITH TUMOR			3	1957	1961	4	YES	None	NA	NA	YES	NA	NO	NA	YES	Other
TCGA-IB-8127	YES	Pancreas-Adenocarcinoma Ductal Type		Primary	Head of Pancreas		NO	YES	MALE	-21676	WHITE	NOT HISPANIC OR LATINO	No	No	0	59	2011	Tumor resection		Whipple	YES	24	3	NA	G2		4.5	R1	Alive	194	NA	TUMOR FREE			4	1971	2011	40			NA	NA	NO	NA	NO	NA	NO		NO
TCGA-IB-A5SO	YES	Pancreas-Adenocarcinoma Ductal Type		Primary	Head of Pancreas		NO	YES	MALE	-26129	WHITE		No	No	0	71	2012	Tumor resection		Whipple	YES	12	3	NA	G2		3.8	R0	Alive	329	NA	WITH TUMOR			1	NA	NA	NA	NO		NA	NA	NO	NA	NO	NA	NO		NO
TCGA-IB-A5SP	YES	Pancreas-Adenocarcinoma Ductal Type		Primary	Head of Pancreas		NO	YES	MALE	-28317	WHITE		No	No	0	77	2011	Cytology (e.g. Peritoneal or pleural fluid)		Whipple	YES	14	0	NA	G2		3	R1	Alive	300	NA	WITH TUMOR			1	NA	NA	NA	YES	None	NA	NA	NO	NA	NO	NA	YES	Other	NO
TCGA-IB-A5SQ	YES	Pancreas-Adenocarcinoma Ductal Type		Primary	Head of Pancreas		NO	YES	FEMALE	-20760	WHITE	NOT HISPANIC OR LATINO	No	No	0	56	2012	Tumor resection		Whipple	YES	9	0	NA	G2		2.5	R0	Dead	NA	219	WITH TUMOR		Medical Record	1	NA	NA	NA	YES	Occasional Drinker	NA	NA	NO	NA	NO	NA	YES	Other	NO
TCGA-IB-A5SS	YES	Pancreas-Adenocarcinoma Ductal Type		Primary	Tail of Pancreas		NO	YES	FEMALE	-23431	WHITE	NOT HISPANIC OR LATINO	Yes, History of Prior Malignancy	No	0	64	2011	Tumor resection		Distal Pancreatectomy	YES	7	5	NA	G3		4.5	R0	Dead	NA	460	WITH TUMOR	Pancreatic Cancer	Medical Record	2	1991	NA	20	NO		NA	NA	YES	-11	NO	NA			NO
TCGA-IB-A5SS	YES	Pancreas-Adenocarcinoma Ductal Type		Primary	Tail of Pancreas		NO	YES	FEMALE	-23431	WHITE	NOT HISPANIC OR LATINO	Yes, History of Prior Malignancy	No	0	64	2011	Tumor resection		Distal Pancreatectomy	YES	7	5	NA	G3		4.5	R0	Dead	NA	460	WITH TUMOR	Pancreatic Cancer	Medical Record	2	1991	NA	20	NO		NA	NA	YES	-11	NO	NA			NO
TCGA-IB-A5ST	YES	Pancreas-Adenocarcinoma Ductal Type		Primary	Head of Pancreas		YES	NO	FEMALE	-23672	WHITE	NOT HISPANIC OR LATINO	No	No	0	64	2012	Tumor resection		Whipple	YES	16	2	NA	G2		3.2	R0	Alive	8	NA	TUMOR FREE			1	NA	NA	NA	NO		NA	NA	NO	NA	NO	NA	YES	Pancreas
TCGA-IB-A6UF	YES	Pancreas-Adenocarcinoma Ductal Type		Primary	Head of Pancreas		YES	NO	MALE	-23152	WHITE	NOT HISPANIC OR LATINO	No	No	0	63	2012	Tissue Biopsy		Whipple	YES	18	7	NA	G2	Four Tier	3.3	R1	Alive	248	NA				2	1973	NA	40	YES	Daily Drinker	6	1	YES	-551	NO	NA			NO
TCGA-IB-A6UG	YES	Pancreas-Adenocarcinoma Ductal Type		Primary	Head of Pancreas		YES	NO	MALE	-23751	WHITE	NOT HISPANIC OR LATINO	No	No	0	65	2012	Tissue Biopsy		Whipple	YES	19	16	NA	G3	Four Tier	3	R1	Dead	NA	41	WITH TUMOR	Other, non-malignant disease	Medical Record	2	1968	NA	33.75	YES	None	NA	NA	NO	NA	NO	NA			NO
TCGA-IB-A7LX	YES	Pancreas-Adenocarcinoma Ductal Type		Primary	Head of Pancreas		YES	NO	MALE	-20898	WHITE	NOT HISPANIC OR LATINO	No	No	0	57	2012	Tumor resection		Whipple	YES	6	4	NA	G2		5.5	R0	Dead	NA	250	WITH TUMOR	Pancreatic Cancer	Medical Record	4	NA	NA	NA	YES	Occasional Drinker	NA	NA	NO	NA	NO	NA			NO
TCGA-IB-A7M4	YES	Pancreas-Adenocarcinoma Ductal Type		Primary	Body of Pancreas		YES	NO	MALE	-29792	WHITE	NOT HISPANIC OR LATINO	No	No	0	81	2013	Tumor resection		Distal Pancreatectomy	YES	16	1	NA	G3		NA	R0	Alive	181	NA	TUMOR FREE			4	1956	2008	52	YES	Daily Drinker	7	1	NO	NA	NO	NA	YES	Other	NO
TCGA-IB-AAUM	YES	Pancreas-Adenocarcinoma Ductal Type		Primary	Head of Pancreas		YES	NO	MALE	-28013	WHITE	NOT HISPANIC OR LATINO	No	No	0	76	2013	Tumor resection		Whipple	YES	1	1	NA	G3	Three Tier	2.1	R0	Alive	8	NA	WITH TUMOR			1	NA	NA	NA	YES	None	NA	NA	YES	NA	NO	NA			NO
TCGA-IB-AAUN	YES	Pancreas-Adenocarcinoma Ductal Type		Primary	Head of Pancreas		YES	NO	FEMALE	-27128	WHITE	NOT HISPANIC OR LATINO	No	No	0	74	2013	Tumor resection		Whipple	YES	15	0	NA	G2		2.3	R1	Dead	NA	144			Medical Record	1	NA	NA	NA	YES	None	NA	NA	NO	NA	NO	NA	YES	Other	NO
TCGA-IB-AAUO	YES	Pancreas-Adenocarcinoma Ductal Type		Primary	Head of Pancreas		YES	NO	FEMALE	-23622	WHITE	NOT HISPANIC OR LATINO	No	No	0	64	2013	Tumor resection		Whipple	YES	5	5	NA	G3		2.7	R1	Dead	NA	239	WITH TUMOR		Medical Record	1	NA	NA	NA	YES	Social Drinker	NA	NA	NO	NA	NO	NA	NO		NO
TCGA-IB-AAUP	YES	Pancreas-Adenocarcinoma Ductal Type		Primary	Head of Pancreas		YES	NO	MALE	-24864	WHITE	NOT HISPANIC OR LATINO	No	No	0	68	2013	Cytology (e.g. Peritoneal or pleural fluid)		Other Method (please specify)	YES	21	7	NA	G2		2.7	R1	Alive	290	NA	TUMOR FREE			3	NA	1984	NA	YES	None	NA	NA	YES	NA	NO	NA	YES	Other	NO
TCGA-IB-AAUQ	YES	Pancreas-Adenocarcinoma Ductal Type		Primary	Tail of Pancreas		YES	NO	MALE	-18315	WHITE	NOT HISPANIC OR LATINO	No	No	0	50	2013	Tumor resection		Distal Pancreatectomy	YES	21	13	NA	G2		4.5	R1	Dead	NA	183	WITH TUMOR		Medical Record	4	1978	2001	69	YES	Social Drinker	NA	NA	NO	NA	NO	NA	YES	Other	NO
TCGA-IB-AAUR	YES	Pancreas-Adenocarcinoma Ductal Type		Primary	Head of Pancreas		YES	NO	MALE	-24576	WHITE	NOT HISPANIC OR LATINO	No	No	0	67	2013	Tumor resection		Whipple	YES	21	9	NA	G1		3.7	R1	Alive	128	NA	WITH TUMOR			3	NA	1989	NA	YES	None	NA	NA	YES	NA	NO	NA			NO
TCGA-IB-AAUS	YES	Pancreas-Adenocarcinoma Ductal Type		Primary	Other (please specify)	Pancreas Head and Body	YES	NO	FEMALE	-30684	WHITE	NOT HISPANIC OR LATINO	No	No	0	84	2013	Tumor resection		Whipple	YES	14	2	NA	G2		4	R1	Alive	179	NA	WITH TUMOR			4	1948	2013	40	YES	Daily Drinker	NA	2.5	YES	-49	NO	NA	YES	Other	NO
TCGA-IB-AAUT	YES	Pancreas-Colloid (mucinous non-cystic) Carcinoma		Primary	Head of Pancreas		YES	NO	MALE	-23801	WHITE	NOT HISPANIC OR LATINO	No	No	0	65	2013	Tumor resection		Whipple	YES	11	7	NA	G1		NA	R1	Alive	188	NA	WITH TUMOR			4	1988	2003	15	YES	None	NA	NA	YES	NA	NO	NA	YES	BreastOther	NO
TCGA-IB-AAUU	YES	Pancreas-Adenocarcinoma Ductal Type		Primary	Head of Pancreas		YES	NO	MALE	-13127	WHITE	NOT HISPANIC OR LATINO	No	No	0	35	2013	Tumor resection		Whipple	YES	16	2	NA	G3		3	R0	Alive	153	NA	TUMOR FREE			4	NA	2013	15	YES	None	NA	NA	NO	NA	NO	NA	YES	Other	NO
TCGA-IB-AAUV	YES	Pancreas-Adenocarcinoma Ductal Type		Primary	Head of Pancreas		YES	NO	MALE	-18059	WHITE	NOT HISPANIC OR LATINO	No	No	0	49	2013	Cytology (e.g. Peritoneal or pleural fluid)		Whipple	YES	15	3	NA	G2		4.8	R0	Alive	229	NA	TUMOR FREE			2	1980	NA	50	YES	None	NA	NA	NO	NA	NO	NA	NO		NO
TCGA-IB-AAUW	YES	Pancreas-Adenocarcinoma Ductal Type		Primary	Head of Pancreas		YES	NO	FEMALE	-23306	WHITE	NOT HISPANIC OR LATINO	No	No	0	63	2013	Tumor resection		Whipple	YES	9	1	NA	G3		3.5	R0	Alive	179	NA	TUMOR FREE			1	NA	NA	NA	YES	Occasional Drinker	NA	NA	YES	NA	NO	NA	YES	Other	NO
TCGA-L1-A7W4	YES	Pancreas-Adenocarcinoma Ductal Type		Primary	Head of Pancreas		YES	NO	FEMALE	-17821	WHITE	NOT HISPANIC OR LATINO	No	No	0	48	2013	Tissue Biopsy		Whipple	YES	11	2	NA	G3	Three Tier	2.8	R2	Alive	164	NA	WITH TUMOR			1	NA	NA	NA	YES	None	NA	NA	NO	NA	NO	NA	NO		NO
TCGA-LB-A7SX	YES	Pancreas-Adenocarcinoma Ductal Type		Primary	Head of Pancreas		YES	NO	FEMALE	-27295	BLACK OR AFRICAN AMERICAN	NOT HISPANIC OR LATINO	Yes, History of Prior Malignancy	No	0	74	2013	Tumor resection		Whipple	YES	26	7	0	G2		2.5	R1	Alive	127	NA				2	1952	NA	40	YES	Daily Drinker	7	NA	NO	NA	YES	NA	YES	Breast	NO
TCGA-LB-A7SX	YES	Pancreas-Adenocarcinoma Ductal Type		Primary	Head of Pancreas		YES	NO	FEMALE	-27295	BLACK OR AFRICAN AMERICAN	NOT HISPANIC OR LATINO	Yes, History of Prior Malignancy	No	0	74	2013	Tumor resection		Whipple	YES	26	7	0	G2		2.5	R1	Alive	127	NA				2	1952	NA	40	YES	Daily Drinker	7	NA	NO	NA	YES	NA	YES	Breast	NO
TCGA-LB-A8F3	YES	Pancreas-Adenocarcinoma Ductal Type		Primary	Head of Pancreas		YES	NO	FEMALE	-23624	BLACK OR AFRICAN AMERICAN	NOT HISPANIC OR LATINO	No	No	0	64	2013	Tumor resection		Whipple	YES	10	0	NA	G1	Four Tier	5	R0	Alive	35	NA				1	NA	NA	NA	YES	None	NA	NA	NO	NA		NA	YES	Other
TCGA-LB-A9Q5	YES	Pancreas-Adenocarcinoma Ductal Type		Primary	Head of Pancreas		YES	NO	FEMALE	-23218	WHITE	NOT HISPANIC OR LATINO	No	No	0	63	2013	Tumor resection		Whipple	YES	12	3	NA	G3	Three Tier	3	R0	Alive	155	NA				3	1971	1973	0.3	YES	None	NA	NA	NO	NA	NO	NA	YES	Pancreas	NO
TCGA-M8-A5N4	YES	Pancreas-Adenocarcinoma Ductal Type		Primary	Head of Pancreas		NO	YES	FEMALE	-17628			No	No	NA	48	NA	Cytology (e.g. Peritoneal or pleural fluid)		Whipple	YES	1	0	NA	G2	Four Tier	3.4	R1	Alive	584	NA	WITH TUMOR			1	NA	NA	NA	YES	Social Drinker	NA	NA	NO	NA	NO	NA			YES
TCGA-OE-A75W	YES	Pancreas-Adenocarcinoma Ductal Type		Primary	Tail of Pancreas		YES	NO	MALE	-27684	WHITE	NOT HISPANIC OR LATINO	No	No	0	75	2013	Cytology (e.g. Peritoneal or pleural fluid)		Distal Pancreatectomy	YES	22	0	0	G1	Four Tier	4.5	R0	Alive	110	NA				3	1956	1976	30	YES	Daily Drinker	7	3	YES	NA	YES	-30	YES	Other
TCGA-PZ-A5RE	YES	Pancreas-Adenocarcinoma Ductal Type		Primary	Head of Pancreas		YES	NO	FEMALE	-16255	WHITE	NOT HISPANIC OR LATINO	No	No	0	44	2012	Tumor resection		Whipple	YES	22	3	NA	G3	Four Tier	3		Alive	247	NA				3	NA	NA	NA			NA	NA		NA		NA			YES
TCGA-Q3-A5QY	YES	Pancreas-Adenocarcinoma Ductal Type		Primary	Head of Pancreas		YES	NO	MALE	-21277	WHITE	NOT HISPANIC OR LATINO	No	No	0	58	2012	Tumor resection		Whipple	YES	18	4	0	G2	Four Tier	2.7	R0	Alive	105	NA				1	NA	NA	NA	NO		NA	NA	YES	-139	NO	NA	NO		NO
TCGA-Q3-AA2A	YES	Pancreas-Adenocarcinoma Ductal Type		Primary	Head of Pancreas		YES	NO	FEMALE	-23685	WHITE	NOT HISPANIC OR LATINO	No	No	0	64	2013	Tumor resection		Whipple	YES	26	9	0	G1	Three Tier	NA	RX	Alive	94	NA				1	NA	NA	NA	YES	None	NA	NA	NO	NA		NA			NO
TCGA-RB-A7B8	YES	Pancreas-Adenocarcinoma-Other Subtype	ductal and micropapillary	Primary	Head of Pancreas		YES	NO	FEMALE	-29585	WHITE	NOT HISPANIC OR LATINO	No	No	0	81	2013	Tumor resection		Whipple	YES	24	8	0	G2	Four Tier	2.3	R0	Alive	36	NA	TUMOR FREE			1	NA	NA	NA	YES	None	NA	NA	NO	NA	NO	NA	YES	Other	NO
TCGA-RB-AA9M	YES	Pancreas-Adenocarcinoma Ductal Type		Primary	Tail of Pancreas		YES	NO	MALE	-15807	WHITE	NOT HISPANIC OR LATINO	No	No	0	43	2013	Tissue Biopsy		Distal Pancreatectomy	YES	9	1	NA	G3	Four Tier	2	R0	Alive	42	NA				1	NA	NA	NA	YES	None	NA	NA	NO	NA	NO	NA	YES	Pancreas	YES
TCGA-RL-AAAS	YES	Pancreas-Adenocarcinoma Ductal Type		Primary	Head of Pancreas		NO	YES	FEMALE	-22126	WHITE	NOT HISPANIC OR LATINO	No	No	0	60	2013	Tumor resection		Whipple	YES	20	0	0	G2		2	R0	Alive	9	NA	TUMOR FREE			2	NA	NA	NA	YES		NA	NA	YES	NA	NO	0	NO		NO
TCGA-S4-A8RM	YES	Pancreas-Adenocarcinoma Ductal Type		Primary	Other (please specify)	overlapping parts of pancreas	YES	NO	MALE	-24589	WHITE	NOT HISPANIC OR LATINO	No	No	0	67	2013	Tumor resection		Total Pancreatectomy	YES	9	1	0	G3	Three Tier	6	R0	Alive	397	NA	TUMOR FREE			3	1966	1991	25	YES	Weekly Drinker	4	3	YES	NA	NO	NA	YES	PancreasOther	NO
TCGA-S4-A8RO	YES	Pancreas-Adenocarcinoma Ductal Type		Primary	Head of Pancreas		YES	NO	FEMALE	-27645	WHITE	NOT HISPANIC OR LATINO	Yes, History of Prior Malignancy	No	0	75	2013	Tumor resection		Whipple	YES	17	1	0	G2	Three Tier	4	R1	Alive	197	NA	TUMOR FREE			1	NA	NA	NA	YES	Weekly Drinker	3	2	NO	NA	NO	NA	NO		YES
TCGA-S4-A8RO	YES	Pancreas-Adenocarcinoma Ductal Type		Primary	Head of Pancreas		YES	NO	FEMALE	-27645	WHITE	NOT HISPANIC OR LATINO	Yes, History of Prior Malignancy	No	0	75	2013	Tumor resection		Whipple	YES	17	1	0	G2	Three Tier	4	R1	Alive	197	NA	TUMOR FREE			1	NA	NA	NA	YES	Weekly Drinker	3	2	NO	NA	NO	NA	NO		YES
TCGA-S4-A8RP	YES	Pancreas-Adenocarcinoma Ductal Type		Primary	Head of Pancreas		NO	YES	FEMALE	-28353	WHITE		No	No	0	77	2010	Tumor resection		Whipple	YES	10	2	0	G3	Three Tier	2.8	R0	Dead	NA	702				3	NA	1982	26	YES	Social Drinker	NA	NA	NO	NA	NO	NA	YES	Other	YES
TCGA-US-A774	YES	Pancreas-Adenocarcinoma Ductal Type		Primary	Head of Pancreas		NO	YES	FEMALE	-27957	WHITE	NOT HISPANIC OR LATINO	No	No	0	76	2011	Tumor resection		Whipple	YES	17	2	0	G3	Four Tier	4	R0	Dead	NA	695	WITH TUMOR	Pancreatic Cancer	Medical Record	3	1955	1992	4.65	YES	Social Drinker	NA	NA	NO	NA	NO	NA	YES	BreastOther	NO
TCGA-US-A776	YES	Pancreas-Colloid (mucinous non-cystic) Carcinoma		Primary	Head of Pancreas		NO	YES	MALE	-22283	WHITE	NOT HISPANIC OR LATINO	No	No	0	61	2011	Tumor resection		Whipple	YES	14	0	0	G2	Four Tier	3	R0	Alive	844	NA	TUMOR FREE			1	NA	NA	NA	YES	None	NA	NA	YES	NA	NO	NA	NO		NO
TCGA-US-A779	YES	Pancreas-Adenocarcinoma Ductal Type		Primary	Head of Pancreas		NO	YES	FEMALE	-20051	WHITE	NOT HISPANIC OR LATINO	No	No	0	54	2011	Tumor resection		Whipple	YES	21	2	0	G1	Four Tier	3	R0	Dead	NA	511	WITH TUMOR	Pancreatic Cancer	Medical Record	1	NA	NA	NA	YES	Occasional Drinker	NA	NA	NO	NA	NO	NA	NO
TCGA-US-A77E	YES	Pancreas-Adenocarcinoma-Other Subtype	Adenocarcinoma- NOS	Primary	Head of Pancreas		NO	YES	MALE	-26745	WHITE	NOT HISPANIC OR LATINO	Yes, History of Prior Malignancy	No	0	73	2012			Whipple	YES	13	2	0	G3	Four Tier	3.5	R1	Dead	NA	430	WITH TUMOR	Pancreatic Cancer	Medical Record	3	NA	1987	NA	YES	Daily Drinker	7	1	NO	NA	NO	NA	YES	Other	NO
TCGA-US-A77E	YES	Pancreas-Adenocarcinoma-Other Subtype	Adenocarcinoma- NOS	Primary	Head of Pancreas		NO	YES	MALE	-26745	WHITE	NOT HISPANIC OR LATINO	Yes, History of Prior Malignancy	No	0	73	2012			Whipple	YES	13	2	0	G3	Four Tier	3.5	R1	Dead	NA	430	WITH TUMOR	Pancreatic Cancer	Medical Record	3	NA	1987	NA	YES	Daily Drinker	7	1	NO	NA	NO	NA	YES	Other	NO
TCGA-US-A77G	YES	Pancreas-Adenocarcinoma Ductal Type		Primary	Head of Pancreas		NO	YES	MALE	-23443	WHITE	NOT HISPANIC OR LATINO	No	No	0	64	2010	Tumor resection		Whipple	YES	11	3	0	G2	Four Tier	2	R0	Dead	NA	12	TUMOR FREE	Surgical Complications	Medical Record	1	NA	NA	NA	YES	Daily Drinker	7	3	NO	NA	NO	NA			NO
TCGA-US-A77J	YES	Pancreas-Adenocarcinoma Ductal Type		Primary	Head of Pancreas		NO	YES	FEMALE	-29904	WHITE	NOT HISPANIC OR LATINO	No	No	0	81	2010	Tumor resection		Whipple	YES	20	4	0	G2	Four Tier	2.5	R0	Dead	NA	568	WITH TUMOR	Pancreatic Cancer	Medical Record	1	NA	NA	NA	YES	Daily Drinker	7	1	NO	NA	NO	NA	YES	Pancreas
TCGA-XD-AAUG	NO	Pancreas-Adenocarcinoma Ductal Type		Primary	Other (please specify)	distal pancreas	YES	NO	FEMALE	-24291	WHITE	NOT HISPANIC OR LATINO	No	No	0	66	2013	Tumor resection		Other Method (please specify)	YES	12	1	0	G2		3.2	R0	Alive	161	NA				1	NA	NA	NA	YES	Weekly Drinker	NA	NA		NA		NA	YES	BreastOther	NO
TCGA-XD-AAUH	YES	Pancreas-Adenocarcinoma Ductal Type		Primary	Head of Pancreas		YES	NO	FEMALE	-20858	WHITE	NOT HISPANIC OR LATINO	No	No	0	57	2013	Tumor resection		Whipple	YES	30	7	NA	G2		2.8	R2	Alive	164	NA				1	NA	NA	NA	YES	Daily Drinker	NA	NA	NO	NA	NO	NA	YES	Other	YES
TCGA-XD-AAUI	YES	Pancreas-Adenocarcinoma Ductal Type		Primary	Head of Pancreas		YES	NO	FEMALE	-18607	WHITE	NOT HISPANIC OR LATINO	No	No	0	50	2013	Tissue Biopsy		Whipple	YES	33	10	NA	G2		3.5	R1	Alive	202	NA	WITH TUMOR			2	1979	NA	NA	YES	Occasional Drinker	NA	NA	YES	NA		NA	NO		NO
TCGA-XD-AAUL	YES	Pancreas-Adenocarcinoma Ductal Type		Primary	Head of Pancreas		YES	NO	MALE	-20607	WHITE	NOT HISPANIC OR LATINO	Yes, History of Prior Malignancy	No	0	56	2013	Other method, specify:	endoscopic ultrasound-guided fine needle aspiration	Whipple	YES	21	0	NA	G2		2	R0	Alive	188	NA				2	1984	NA	30	YES	None	NA	NA	NO	NA	YES	-418	NO		NO
TCGA-XD-AAUL	YES	Pancreas-Adenocarcinoma Ductal Type		Primary	Head of Pancreas		YES	NO	MALE	-20607	WHITE	NOT HISPANIC OR LATINO	Yes, History of Prior Malignancy	No	0	56	2013	Other method, specify:	endoscopic ultrasound-guided fine needle aspiration	Whipple	YES	21	0	NA	G2		2	R0	Alive	188	NA				2	1984	NA	30	YES	None	NA	NA	NO	NA	YES	-418	NO		NO
TCGA-XN-A8T3	YES	Pancreas-Adenocarcinoma Ductal Type		Primary	Head of Pancreas		NO	YES	MALE	-24810	WHITE	HISPANIC OR LATINO	No	No	0	67	2012	Tumor resection		Whipple	YES	15	0	0	G2	Four Tier	2.4	R1	Alive	951	NA	WITH TUMOR			5	NA	1981	NA	NO		NA	NA	NO	NA	NO	NA			YES
TCGA-XN-A8T5	YES	Pancreas-Adenocarcinoma-Other Subtype	moderately differentiated ductal adenocarcinoma 60% + neuroendocrine 40%	Primary	Head of Pancreas		NO	YES	FEMALE	-19707	WHITE	HISPANIC OR LATINO	No	No	0	53	2012	Tumor resection		Whipple	YES	6	0	0	G2	Four Tier	2.5	R1	Alive	720	NA	WITH TUMOR			2	1974	NA	15.2	NO		NA	NA	YES	NA	NO	NA			YES
TCGA-YB-A89D	YES	Pancreas-Adenocarcinoma Ductal Type		Primary	Head of Pancreas		YES	NO	MALE	-21792	WHITE	NOT HISPANIC OR LATINO	No	No	0	59	2013	Tumor resection		Whipple	YES	17	4	NA	G2	Four Tier	3.2	R0	Alive	160	NA	TUMOR FREE			1	NA	NA	NA	NO		NA	NA	YES	NA	NO	NA	YES	Other	YES
TCGA-YH-A8SY	YES			Primary	Head of Pancreas		NO	YES	FEMALE	-26859	WHITE	NOT HISPANIC OR LATINO	No	No	0	73	2011	Cytology (e.g. Peritoneal or pleural fluid)		Whipple	YES	27	16	NA	G2	Three Tier	4.1		Alive	388	NA				1	NA	NA	NA	YES	Weekly Drinker	2	NA	NO	NA	NO	NA	NO		YES
TCGA-YY-A8LH	YES	Pancreas-Adenocarcinoma Ductal Type		Primary	Tail of Pancreas		NO	YES	FEMALE	-22376	WHITE	NOT HISPANIC OR LATINO	No	No	0	61	2009	Tumor resection		Other Method (please specify)	YES	17	2	NA	G3		4.2	R0	Alive	1834	NA	TUMOR FREE			2	1963	NA	46	YES	Occasional Drinker	NA	NA	NO	NA	NO	NA	YES	BreastOther	YES
TCGA-Z5-AAPL	YES	Pancreas-Adenocarcinoma Ductal Type		Primary	Other (please specify)	Body and Tail	YES	NO	FEMALE	-27152	WHITE	NOT HISPANIC OR LATINO	No	No	0	74	2013	Tumor resection			YES	9	0	NA	G1		NA	R0	Alive	21	NA	TUMOR FREE			1	NA	NA	NA			NA	NA		NA		NA			NO
[truncated: 21 more columns]
