# Supplementary material for: Comprehensive characterization of extracellular matrix-related genes in PAAD identified a novel prognostic panel related to clinical outcomes and immune microenvironment: A silico analysis with in vivo and vitro validation
Source: Front Immunol. 2022 Oct 13;13:985911. doi: 10.3389/fimmu.2022.985911 (PMC9606578; doi:10.3389/fimmu.2022.985911)
Supplement: Supplementary file 6 [file Table_6.xls]

## Sheet: Sheet1
GP1BA
COL6A2
COL6A3
GP1BB
COL5A2
COL6A1
LAMA1
VWF
HSPG2
TNN
FN1
ITGA9
GP9
COMP
IBSP
CD36
CHAD
GP5
VTN
THBS4
ITGA4
ITGA3
ITGA2B
ITGA7
ITGA5
COL5A1
COL4A6
ITGA11
SV2C
COL2A1
COL3A1
COL4A1
AGRN
COL4A2
COL4A4
ITGB3
ITGB4
RELN
ITGB5
ITGB6
ITGB7
LAMC2
ITGAV
ITGB1
LAMB2
SPP1
LAMB3
LAMC1
COL1A1
LAMA4
LAMA5
LAMB1
COL1A2
ITGA10
GP6
ITGA8
LAMB4
TNR
CD47
SV2A
CD44
DAG1
TNXB
LAMA3
LAMA2
SDC3
ITGB8
ITGA6
ITGA2
ITGA1
SV2B
TNC
COL11A1
LAMC3
COL11A2
HMMR
SDC2
SDC4
COL5A3
THBS3
COL6A6
THBS2
SDC1
THBS1
Bcl2
MTOR
KRAS
MYC
CCND1
PIK3CA
HDAC1
HDAC7
HDAC9
HDAC5
HDAC10
TP53
PTEN
SIRT3
SIRT6
SIRT1
SIRT5
CDKN2A
H3K9
H3K27
GCN5
PCAF
p300
CCND1
MUC16
